# Supplementary material for: iTRAQ-Based Proteomic Analysis of APP Transgenic Mouse Urine Exosomes
Source: Int J Mol Sci. 2022 Dec 30;24(1):672. doi: 10.3390/ijms24010672 (PMC9820663; doi:10.3390/ijms24010672)
Supplement: Supplementary file 1 [file ijms-24-00672-s001.zip]

Archive with 1 entries (1 files):
- ijms-2021616-supplementary_Table S1-9.xlsx
