# Supplementary material for: iTRAQ-Based Proteomic Analysis of APP Transgenic Mouse Urine Exosomes
Source: Int J Mol Sci. 2022 Dec 30;24(1):672. doi: 10.3390/ijms24010672 (PMC9820663; doi:10.3390/ijms24010672)
Supplement: Supplementary file 1 [file ijms-24-00672-s001.zip › ijms-2021616-supplementary_Table S1-9.xlsx]

## Sheet: Table S1
Table S1. The total proteins with intensity values we detected in U-exo.
			sample 1				sample 2				sample 3
Gene symbol	Name	UniProt accession	Unused ProtScore	% Coverage	Peptides (95%)	Ratio	Unused ProtScore	% Coverage	Peptides (95%)	Ratio	Unused ProtScore	% Coverage	Peptides (95%)	Ratio
Zg16	Zymogen granule membrane protein 16	Q8K0C5									4	27.5	2	2.0682
Slc39a3	Zinc transporter ZIP3	Q99K24									0.08	3.2	0	1.2907
Zfr	Zinc finger RNA-binding protein	O88532	0.06	8.8	0
Zfat	Zinc finger protein ZFAT	Q7TS63					0.05	5	0
Ikzf2	Zinc finger protein Helios	P81183									2	8.4	1
Znf48	Zinc finger protein 48	Q3US17	0.85	6.8	0	2.7835
Zfp292	Zinc finger protein 292	Q9Z2U2									0.13	3.6	0
Zfp28	Zinc finger protein 28	P10078									0.05	4.6	0
Zc3h4	Zinc finger CCCH domain-containing protein 4	Q6ZPZ3					0.05	2.1	0
Ylpm1	YLP motif-containing protein 1	Q9R0I7					0.21	1.9	0	2.6817
Was	Wiskott-Aldrich syndrome protein homolog	P70315	0.49	2.9	0
Wdr60	WD repeat-containing protein 60	Q8C761									0.1	3	0
Wdfy3	WD repeat and FYVE domain-containing protein 3	Q6VNB8									0.1	1.7	0
Atp6ap1	V-type proton ATPase subunit S1	Q9R1Q9					0.33	7.1	0	0.9757	3.15	6.7	1	1.2263
Atp6v1a	V-type proton ATPase catalytic subunit A	P50516									2	3.9	1	1.1958
Atp6v0c	V-type proton ATPase 16 kDa proteolipid subunit	P63082					3.7	11.6	3	1.2412
Atp6v0a1	V-type proton ATPase 116 kDa subunit a isoform 1	Q9Z1G4									0.06	1.9	0
Sorcs1	VPS10 domain-containing receptor SorCS1	Q9JLC4	0.12	0.6	0
Bpifb9a	Vomeromodulin	Q80XI7									0.42	3	0	2.5402
Lrrc8e	Volume-regulated anion channel subunit LRRC8E	Q66JT1					0.21	6.9	0
Vdac3	Voltage-dependent anion-selective channel protein 3	Q60931	2	14.5	1	1.2298					2	17.7	2	1.6835
Vdac2	Voltage-dependent anion-selective channel protein 2	Q60930	5.7	23.4	3	1.2134					1.7	22.7	2
Vdac1	Voltage-dependent anion-selective channel protein 1	Q60932	30	46.3	18	0.7866					35.68	63.9	22	0.8981
Vasn	Vasorin	Q9CZT5									6.2	8.8	3	1.1652
Avpr1a	Vasopressin V1a receptor	Q62463	0.08	10.2	0
Vps13b	Vacuolar protein sorting-associated protein 13B	Q80TY5									0.09	1.5	0	3.2187
Uaca	Uveal autoantigen with coiled-coil domains and ankyrin repeats	Q8CGB3					0.09	11	0
Umod	Uromodulin	Q91X17	52.47	43.6	84	1.0921	29.62	28	26	1.1405	80.23	43.3	109	1.2736
Plau	Urokinase-type plasminogen activator	P06869	2	15.7	1	1.1521	2	4.9	1	1.8503	2	6.7	1	1.444
	UPF0705 protein C11orf49 homolog	Q8BHR8									0.05	2.4	0
	UPF0598 protein C8orf82 homolog	Q8VE95									0.05	3.7	0
Kiaa0907	UPF0469 protein KIAA0907	Q3TCX3									0.24	6	0	0.8651
Myo15a	Unconventional myosin-XV	Q9QZZ4	0.06	1.7	0
Myo10	Unconventional myosin-X	F8VQB6									0.11	3.9	0
Myo6	Unconventional myosin-VI	Q64331					0.06	6	0
Myo9b	Unconventional myosin-IXb	Q9QY06					1.19	9.7	0
Myo9a	Unconventional myosin-IXa	Q8C170					0.14	7.5	0		0.13	6.3	0
Myo1b	Unconventional myosin-Ib	P46735	0.06	4.3	0
Kiaa1109	Uncharacterized protein KIAA1109	A2AAE1	0.14	3.5	0
Gm11492	Uncharacterized protein C17orf47 homolog	Q5ND19									0.41	6.7	0	1.8944
	Uncharacterized protein C12orf71 homolog	Q80W69									0.18	2	0
Adck5	Uncharacterized aarF domain-containing protein kinase 5	Q80V03					0.07	4.3	0
Uap1l1	UDP-N-acetylhexosamine pyrophosphorylase-like protein 1	Q3TW96									0.05	7.3	0
Tmem5	UDP-D-xylose:ribitol-5-phosphate beta1,4-xylosyltransferase	Q8VDX6					0.12	6.5	0	2.4907
Ubl7	Ubiquitin-like protein 7	Q91W67					0.06	2.9	0
Ubap2	Ubiquitin-associated protein 2	Q91VX2									0.13	3.4	0	2.1018
Uba52	Ubiquitin-60S ribosomal protein L40	P62984	4.01	31.3	2	1.1234					6	52.3	3	1.2992
Usp8	Ubiquitin carboxyl-terminal hydrolase 8	Q80U87									0.06	5.9	0
Usp24	Ubiquitin carboxyl-terminal hydrolase 24	B1AY13									0.28	3.2	0	1.2808
Usp21	Ubiquitin carboxyl-terminal hydrolase 21	Q9QZL6	0.37	2.1	0						0.07	6.5	0
Snrnp40	U5 small nuclear ribonucleoprotein 40 kDa protein	Q6PE01					0.1	19.8	0	1.0176
Tie1	Tyrosine-protein kinase receptor Tie-1	Q06806									0.06	1.4	0
Jak1	Tyrosine-protein kinase JAK1	P52332	0.09	6.5	0
Tdrd1	Tudor domain-containing protein 1	Q99MV1	1	5.3	1						1.3	5.4	1
Tbcc	Tubulin-specific chaperone C	Q8VCN9					0.18	26.1	0	1.4507
Ttll3	Tubulin monoglycylase TTLL3	A4Q9E5									0.05	5.5	0
Trmt1l	TRMT1-like protein	A2RSY6	0.35	4.8	0
Trio	Triple functional domain protein	Q0KL02									0.33	4.1	0
Ticrr	Treslin	Q8BQ33					0.11	5	0	1.7861
Tff2	Trefoil factor 2	Q03404	1.4	12.4	1	1.9685
Tmem64	Transmembrane protein 64	Q3U145	0.05	9.2	0
Tmem106b	Transmembrane protein 106B	Q80X71	1.15	2.9	0	2.2785					2.05	16.4	1	3.1036
Tmed11	Transmembrane emp24 domain-containing protein 11	Q9D2R4					0.23	9.3	0
Tmc7	Transmembrane channel-like protein 7	Q8C428									0.05	3	0
Tmtc4	Transmembrane and TPR repeat-containing protein 4	Q8BG19									0.08	3.4	0	1.7205
Trpv2	Transient receptor potential cation channel subfamily V member 2	Q9WTR1									0.78	4	0
Trpv1	Transient receptor potential cation channel subfamily V member 1	Q704Y3									0.07	4.2	0	1.7142
Trpm2	Transient receptor potential cation channel subfamily M member 2	Q91YD4									0.09	2	0	1.2907
Tgfbrap1	Transforming growth factor-beta receptor-associated protein 1	Q3UR70									0.15	2.4	0
Mn1	Transcriptional activator MN1	D3YWE6									0.43	1.9	0
Taf3	Transcription initiation factor TFIID subunit 3	Q5HZG4	0.19	1.9	0
Bdp1	Transcription factor TFIIIB component B'' homolog	Q571C7									0.15	3	0
Sox9	Transcription factor SOX-9	Q04887									0.06	6.3	0
Ebf4	Transcription factor COE4	Q8K4J2									0.07	3.2	0
Tcf12	Transcription factor 12	Q61286					0.12	2.3	0	1.4144
Trappc6b	Trafficking protein particle complex subunit 6B	Q9D289									0.07	7	0
Trank1	TPR and ankyrin repeat-containing protein 1	Q8BV79									0.08	3.5	0
Tor4a	Torsin-4A	Q8BH02									0.07	4.9	0
Togaram1	TOG array regulator of axonemal microtubules protein 1	Q6A070									2	5.3	1
Tiam1	T-lymphoma invasion and metastasis-inducing protein 1	Q60610									0.29	3.4	0
Ttn	Titin	A2ASS6	0.28	5	0		0.38	6.8	0	1.302	0.84	3.7	0	0.8568
Fuca1	Tissue alpha-L-fucosidase	Q99LJ1									4.09	8.9	3	1.7218
Tpo	Thyroid peroxidase	P35419	0.92	6.3	0
Thsd7a	Thrombospondin type-1 domain-containing protein 7A	Q69ZU6									0.09	3.3	0
Thsd4	Thrombospondin type-1 domain-containing protein 4	Q3UTY6	0.08	2.8	0
Tars2	Threonine--tRNA ligase, mitochondrial	Q3UQ84									0.35	4.7	0	2.0389
Ttc9	Tetratricopeptide repeat protein 9A	Q3V038					0.1	11.4	0
Tspan6	Tetraspanin-6	O70401					0.31	2.9	0
Tspan32	Tetraspanin-32	Q9JHH2									0.05	6.3	0
Tnn	Tenascin-N	Q80Z71									0.11	2.2	0	3.1142
Tep1	Telomerase protein component 1	P97499	0.65	4	0						0.72	3.2	0
Tbx6	T-box transcription factor TBX6	P70327									0.07	9.6	0
Tbc1d4	TBC1 domain family member 4	Q8BYJ6					0.42	3.9	0	1.969
Tmf1	TATA element modulatory factor	B9EKI3									0.07	4.8	0	0.6816
Tc2n	Tandem C2 domains nuclear protein	Q91XT6									0.09	6.7	0	3.2187
Tln2	Talin-2	Q71LX4									0.28	1.9	0
Sdcbp	Syntenin-1	O08992									6.01	17.7	3	1.89
Stxbp2	Syntaxin-binding protein 2	Q64324					0.66	11.6	0	1.2821
Stx7	Syntaxin-7	O70439									0.11	8.4	0
Stx11	Syntaxin-11	Q9D3G5	0.12	16.7	0
Synm	Synemin	Q70IV5									0.07	6	0	0.6816
Swap70	Switch-associated protein 70	Q6A028									0.5	6.8	0
Szrd1	SUZ domain-containing protein 1	Q6NXN1					0.19	5.3	0
Susd2	Sushi domain-containing protein 2	Q9DBX3									2	4.4	1	1.0317
Sugp1	SURP and G-patch domain-containing protein 1	Q8CH02					0.08	6.8	0	1.4197
Sult1d1	Sulfotransferase 1 family member D1	Q3UZZ6					0.05	7.8	0
Sdha	Succinate dehydrogenase [ubiquinone] flavoprotein subunit, mitochondrial	Q8K2B3									0.1	5.7	0	0.8568
Smr2	Submaxillary gland androgen-regulated protein 2, isoform alpha	O09133									0.82	8	0	1.0506
Smc3	Structural maintenance of chromosomes protein 3	Q9CW03									0.05	6.7	0
Smc2	Structural maintenance of chromosomes protein 2	Q8CG48					0.14	16.2	0
Stim2	Stromal interaction molecule 2	P83093					0.31	9.1	0		0.07	7.4	0
Smpd1	Sphingomyelin phosphodiesterase	Q04519	0.59	5.4	0	1.4191	2	7.3	1	1.3007	2.01	8	1	1.2808
Smpd4	Sphingomyelin phosphodiesterase 4	Q6ZPR5									0.05	4	0
Spef2	Sperm flagellar protein 2	Q8C9J3									0.09	4	0	0.6816
Sorbs2	Sorbin and SH3 domain-containing protein 2	Q3UTJ2									0.11	5.9	0
Slc17a9	Solute carrier family 17 member 9	Q8VCL5	0.62	1.3	0
Slc12a5	Solute carrier family 12 member 5	Q91V14									0.13	2.9	0	1.1679
Slc12a3	Solute carrier family 12 member 3	P59158									2.64	7.1	1	1.4059
Slc34a1	Sodium-dependent phosphate transport protein 2A	Q60825	4.01	9.7	2	1.1174	4	6.3	2	0.9092	10.12	19.6	7	0.9722
Atp1b1	Sodium/potassium-transporting ATPase subunit beta-1	P14094									2	6.9	1	2.4052
Atp1a1	Sodium/potassium-transporting ATPase subunit alpha-1	Q8VDN2									0.8	2.5	0	1.5822
Slc9c1	Sodium/hydrogen exchanger 10	Q6UJY2									0.1	5.4	0
Scn4b	Sodium channel subunit beta-4	Q7M729					0.06	19.3	0	1.302
Scn1a	Sodium channel protein type 1 subunit alpha	A2APX8									0.06	1.7	0
Slf1	SMC5-SMC6 complex localization factor protein 1	Q8R3P9									0.26	3.4	0
Snrpd1	Small nuclear ribonucleoprotein Sm D1	P62315									0.05	16.8	0
Serf2	Small EDRK-rich factor 2	P84102									0.05	37.3	0
Ski	Ski oncogene	Q60698									0.13	4	0
Scube2	Signal peptide, CUB and EGF-like domain-containing protein 2	Q9JJS0					0.1	4	0	1.4144
Siglec1	Sialoadhesin	Q62230					0.86	4	0	4.1378
Neu1	Sialidase-1	O35657									0.05	4.9	0
Trpc4	Short transient receptor potential channel 4	Q9QUQ5									0.14	3	0
Alb	Serum albumin	P07724	28.08	38.8	13	1.4857	14.01	18.8	7	1.9365	28.21	34.9	15	2.3991
Pgam5	Serine/threonine-protein phosphatase PGAM5, mitochondrial	Q8BX10									0.32	9	0
Ppp1r10	Serine/threonine-protein phosphatase 1 regulatory subunit 10	Q80W00									0.17	6.3	0
Smg1	Serine/threonine-protein kinase SMG1	Q8BKX6					0.08	5.8	0	1.302
Nek2	Serine/threonine-protein kinase Nek2	O35942	0.05	5.6	0
Pkn1	Serine/threonine-protein kinase N1	P70268									1.1	10.2	0
Uhmk1	Serine/threonine-protein kinase Kist	P97343					0.09	5.7	0	1.3218
Dclk2	Serine/threonine-protein kinase DCLK2	Q6PGN3									0.12	7.3	0	1.2907
Brsk2	Serine/threonine-protein kinase BRSK2	Q69Z98	0.05	14.4	0		0.31	12.7	0
Srsf7	Serine/arginine-rich splicing factor 7	Q8BL97									0.07	10.5	0
Rsrc1	Serine/Arginine-related protein 53	Q9DBU6					0.09	5.4	0
Serpina3k	Serine protease inhibitor A3K	P07759	4.42	19.1	3	1.302					14.24	26.8	10	2.1998
Prss29	Serine protease 29	Q99MS4	0.14	3.6	0
Espl1	Separin	P60330									0.14	3.4	0	6.941
Scgb2b24	Secretoglobin family 2B member 24	Q7M747	1.4	6.3	1	1.9333					2.92	17	1	1.843
Scgb2b2	Secretoglobin family 2B member 2	Q6UGQ3	2	9.6	2	3.9609	0.36	29.8	0
Sec14l1	SEC14-like protein 1	A8Y5H7									0.07	2.4	0
Atp2a3	Sarcoplasmic/endoplasmic reticulum calcium ATPase 3	Q64518					0.08	4.4	0
Sacs	Sacsin	Q9JLC8	0.06	3.6	0		0.07	4.6	0	1.302
Ryr3	Ryanodine receptor 3	A2AGL3									0.14	2.8	0	2.4022
Ryr2	Ryanodine receptor 2	E9Q401									0.09	1.7	0
Ryr1	Ryanodine receptor 1	E9PZQ0	0.15	2.3	0
Rubcn	Run domain Beclin-1-interacting and cysteine-rich domain-containing protein	Q80U62									0.07	3.7	0
Rufy2	RUN and FYVE domain-containing protein 2	Q8R4C2									0.13	3	0
Robo3	Roundabout homolog 3	Q9Z2I4					0.22	2.3	0	2.1378
Crocc	Rootletin	Q8CJ40	0.53	4.2	0						0.22	4.7	0
Rbm25	RNA-binding protein 25	B2RY56									0.66	4.2	0	1.3093
Rpusd4	RNA pseudouridylate synthase domain-containing protein 4	Q9CWX4					0.05	6.4	0
Ell2	RNA polymerase II elongation factor ELL2	Q3UKU1	0.06	5	0
Rspry1	RING finger and SPRY domain-containing protein 1	Q8BVR6	0.07	1.6	0						0.13	1.6	0
Rimbp3	RIMS-binding protein 3	Q3V0F0					0.07	3.6	0
Gfm2	Ribosome-releasing factor 2, mitochondrial	Q8R2Q4									0.32	2.3	0
Rps6ka4	Ribosomal protein S6 kinase alpha-4	Q9Z2B9									0.05	0.9	0
Rnaset2b	Ribonuclease T2-B	C0HKG6					2.31	9.3	1	1.5503	4.02	9.3	2	1.439
Arhgef5	Rho guanine nucleotide exchange factor 5	E9Q7D5					0.19	6.6	0
Arhgef25	Rho guanine nucleotide exchange factor 25	Q9CWR0									0.82	9.9	0
Arhgef15	Rho guanine nucleotide exchange factor 15	Q5FWH6	0.05	2.9	0
Arhgef12	Rho guanine nucleotide exchange factor 12	Q8R4H2									0.05	3.3	0
Arhgap25	Rho GTPase-activating protein 25	Q8BYW1					0.1	8.5	0
Arhgap18	Rho GTPase-activating protein 18	Q8K0Q5									0.05	2.7	0
Scpep1	Retinoid-inducible serine carboxypeptidase	Q920A5									1.94	6	1	1.1692
Gprc5a	Retinoic acid-induced protein 3	Q8BHL4									4	7	2	1.6519
Raet1b	Retinoic acid early-inducible protein 1-beta	O08603	0.07	4.3	0
Rax	Retinal homeobox protein Rx	O35602									0.13	2.3	0	2.7367
Aldh1a2	Retinal dehydrogenase 2	Q62148									0.19	3.5	0
Atp6ap2	Renin receptor	Q9CYN9									4	12	2	1.6402
Ptprn2	Receptor-type tyrosine-protein phosphatase N2	P80560									0.18	4.5	0	0.9877
Ptprb	Receptor-type tyrosine-protein phosphatase beta	B2RU80					0.05	8	0
Rab27a	Ras-related protein Rab-27A	Q9ERI2									0.13	10.4	0	2.953
Rac1	Ras-related C3 botulinum toxin substrate 1	P63001									0.1	3.1	0	1.4016
Rasal1	RasGAP-activating-like protein 1	Q9Z268					0.07	2.6	0
Rassf8	Ras association domain-containing protein 8	Q8CJ96	0.71	4.3	0	1.1674
Rapgef4	Rap guanine nucleotide exchange factor 4	Q9EQZ6	0.05	2.8	0
Ralgapa1	Ral GTPase-activating protein subunit alpha-1	Q6GYP7									0.06	3.9	0
Rdx	Radixin	P26043									1.9	11	1	1.2835
Rsph14	Radial spoke head 14 homolog	Q9D3W1									0.08	5.9	0	2.0168
R3hdm2	R3H domain-containing protein 2	Q80TM6									0.07	2.4	0
Pycr3	Pyrroline-5-carboxylate reductase 3	Q9DCC4									0.34	7.3	0
Pxdc1	PX domain-containing protein 1	Q8JZU6					0.08	2.6	0	2.1574	2.34	11.3	1	2.6509
Gm3414	Putative uncharacterized protein ENSP00000382790 homolog	Q3TNU4	0.06	3.1	0
Cdcp3	Putative DMBT1-like protein	Q8BZE1					0.06	1.4	0
Tdrd9	Putative ATP-dependent RNA helicase TDRD9	Q14BI7									0.07	2.9	0	0.8381
Zfyve27	Protrudin	Q3TXX3									0.06	12.1	0
Fat4	Protocadherin Fat 4	Q2PZL6									0.05	3.1	0
Fat2	Protocadherin Fat 2	Q5F226									0.09	1.2	0	2.2644
Pcdha9	Protocadherin alpha-9	Q91Y11	0.29	5.6	0		0.39	4.2	0		1.06	5	0
Pcmt1	Protein-L-isoaspartate(D-aspartate) O-methyltransferase	P23506									0.11	3.1	0
Pcmtd1	Protein-L-isoaspartate O-methyltransferase domain-containing protein 1	P59913	0.12	8.7	0
Tgm4	Protein-glutamine gamma-glutamyltransferase 4	Q8BZH1									2	2.5	1	2.1757
Wnt7a	Protein Wnt-7a	P24383	0.07	5.7	0
Wnt5b	Protein Wnt-5b	P22726									0.05	8.6	0
Wnt10a	Protein Wnt-10a	P70701	0.07	8.4	0
Unc13a	Protein unc-13 homolog A	Q4KUS2									0.06	0.9	0
Sde2	Protein SDE2 homolog	Q8K1J5	0.25	8.3	0
Scrib	Protein scribble homolog	Q80U72	0.57	3.9	0	3.0897					0.08	3.9	0
Prrc2c	Protein PRRC2C	Q3TLH4									0.98	4.6	0
Prrc2a	Protein PRRC2A	Q7TSC1									0.07	5.6	0
Pclo	Protein piccolo	Q9QYX7									0.07	2.5	0
Ssh3	Protein phosphatase Slingshot homolog 3	Q8K330	0.06	4.3	0
Ppm1m	Protein phosphatase 1M	Q8BU27									0.28	3.4	0
Ppp1r7	Protein phosphatase 1 regulatory subunit 7	Q3UM45									0.09	6.4	0	2.2648
Nlrc5	Protein NLRC5	C3VPR6	0.05	0.8	0
Leg1	Protein LEG1 homolog	Q8C6C9	8.58	21.7	4	1.9301	6.01	15.4	7	1.3925	15.18	33.2	10	2.0795
Fem1ab	Protein fem-1 homolog A-B	Q8C0T1	0.05	1.1	0
Fam83h	Protein FAM83H	Q148V8	0.05	5.3	0
Fam83d	Protein FAM83D	Q9D7I8					0.96	11.6	0	1.4349
Fam83b	Protein FAM83B	Q0VBM2									0.08	5.9	0
Fam214a	Protein FAM214A	Q69ZK7									0.23	6.2	0
Fam110b	Protein FAM110B	Q8C739	0.27	9.3	0	1.1759					0.18	10.4	0
Cobl	Protein cordon-bleu	Q5NBX1	0.12	3.3	0
Bicd1	Protein bicaudal D homolog 1	Q8BR07					0.05	10.4	0		0.11	10.3	0
Ambp	Protein AMBP	Q07456	2.72	14.9	1	1.3445	9.63	25.2	5	2.0606	15.75	26.7	8	2.1136
Psme3	Proteasome activator complex subunit 3	P61290	0.06	13	0						0.74	12.2	0
Sbp	Prostatic spermine-binding protein	P15501	2.04	21.1	1	1.3541					4	22.1	2	0.7855
Prss8	Prostasin	Q9ESD1									8.35	14.6	5	1.2517
Ptgds	Prostaglandin-H2 D-isomerase	O09114	2.81	14.3	1	1.2173	3.7	9.5	2	1.3767	10.47	27	6	1.6712
Prr30	Proline-rich protein 30	Q9D9B7	0.05	5.7	0
Mki67	Proliferation marker protein Ki-67	E9PVX6					0.12	6.4	0	1.0288
Pip	Prolactin-inducible protein homolog	P02816					3.7	22.6	2	1.7471	9.1	52.7	4	1.6112
Pdcd6	Programmed cell death protein 6	P12815					2	14.1	1	1.4187	4	12	2	1.2585
Pdcd6ip	Programmed cell death 6-interacting protein	Q9WU78									2.1	9.8	1	1.2448
Egf	Pro-epidermal growth factor	P01132	125.77	50.7	106	0.9026	76.35	38	62	1.3272	183.45	52.4	171	1.2602
Plod2	Procollagen-lysine,2-oxoglutarate 5-dioxygenase 2	Q9R0B9									2	2.4	1	1.3114
Pcolce	Procollagen C-endopeptidase enhancer 1	Q61398	2	11.5	1	1.1731					4	14.7	2	1.2908
Zc3h12d	Probable ribonuclease ZC3H12D	Q8BIY3	0.18	3.2	0
Mtrfr	Probable peptide chain release factor C12orf65 homolog, mitochondrial	Q80VP5					0.05	6	0
Gpr158	Probable G-protein coupled receptor 158	Q8C419									0.06	4.4	0
Atp13a3	Probable cation-transporting ATPase 13A3	Q5XF89					0.93	4.3	0		0.06	3.2	0
Pzp	Pregnancy zone protein	Q61838	6.67	6.8	3	1.1153	2.21	4.9	1	1.881	4.21	4.1	2	1.2878
Vbp1	Prefoldin subunit 3	P61759					2	7.1	1		0.74	5.1	0
Kcnf1	Potassium voltage-gated channel subfamily F member 1	Q7TSH7									0.13	1.2	0	0.4102
Parp8	Poly [ADP-ribose] polymerase 8	Q3UD82									0.13	4.2	0
Plxnb3	Plexin-B3	Q9QY40									0.23	2.1	0	1.5486
Plxnb1	Plexin-B1	Q8CJH3									0.05	3.6	0
Phlda3	Pleckstrin homology-like domain family A member 3	Q9WV95					0.29	23.2	0
Pla2g7	Platelet-activating factor acetylhydrolase	Q60963	2	8	1	2.5426	2	7	1	1.3579	5.49	13.4	2	1.7535
Fuca2	Plasma alpha-L-fucosidase	Q99KR8	1.4	2.4	1	1.0991	4	7.6	2	1.2729	2.12	7.6	1	1.2202
Plcxd2	PI-PLC X domain-containing protein 2	B2RXA1									0.46	5.6	0	1.9808
Atp8b5	Phospholipid-transporting ATPase FetA	A3FIN4									0.05	4.8	0
Pld4	Phospholipase D4	Q8BG07									0.09	5.8	0	1.9434
Pla1a	Phospholipase A1 member A	Q8VI78									2.66	6.6	1	2.4294
Pik3r5	Phosphoinositide 3-kinase regulatory subunit 5	Q5SW28	0.08	7.1	0
Pik3c2g	Phosphatidylinositol 4-phosphate 3-kinase C2 domain-containing subunit gamma	O70167									0.2	1.8	0
Pik3ca	Phosphatidylinositol 4,5-bisphosphate 3-kinase catalytic subunit alpha isoform	P42337									0.86	5.2	0	2.3505
Pik3r2	Phosphatidylinositol 3-kinase regulatory subunit beta	O08908									0.18	5.4	0	0.5285
Pik3r1	Phosphatidylinositol 3-kinase regulatory subunit alpha	P26450	0.67	9.5	0	0.8563					1.3	5.5	1
Slc25a3	Phosphate carrier protein, mitochondrial	Q8VEM8	4	6.2	2	1.0239					4	12.3	2	1.2934
Hsd17b4	Peroxisomal multifunctional enzyme type 2	P51660					0.55	9.3	0	0.9325
Ppl	Periplakin	Q9R269									0.09	6.2	0	3.2187
Pcnt	Pericentrin	P48725	0.27	9.2	0		0.05	10.7	0		0.08	7.9	0
Pdzk1ip1	PDZK1-interacting protein 1	Q9CQH0									2	10.5	2	1.5397
Ptchd4	Patched domain-containing protein 4	B9EKX1									0.08	1.3	0
Vnn1	Pantetheinase	Q9Z0K8									4.01	9.2	2	1.2254
Amy2	Pancreatic alpha-amylase	P00688	47.86	66.1	34	1.4344	41.36	44.7	28	1.8727	79.1	77.4	63	2.6114
Ppt1	Palmitoyl-protein thioesterase 1	O88531									4	10.8	2	1.1659
Oxr1	Oxidation resistance protein 1	Q4KMM3					0.14	8	0	1.2873
Odf2l	Outer dense fiber protein 2-like	Q9D478					0.87	23.5	0		0.29	9.3	0
Otof	Otoferlin	Q9ESF1					0.17	6.5	0	2.5265
Olfr50	Olfactory receptor 50	Q8VGK5									0.16	2.2	0	1.1095
Obp1b	Odorant-binding protein 1b	A2AEP0	6	26.9	3	2.1117	2	13.5	1	2.0525	4.55	27.5	3	2.4419
Obp1a	Odorant-binding protein 1a	Q9D3H2	7.08	44.8	3	2.1581	2	12.3	1	3.0916	14	47.2	8	2.4709
Nap1l4	Nucleosome assembly protein 1-like 4	Q78ZA7					0.6	4.5	0
Tpr	Nucleoprotein TPR	F6ZDS4	0.29	10.1	0
Nepro	Nucleolus and neural progenitor protein	Q8R2U2									0.15	9.9	0	1.042
Nucks1	Nuclear ubiquitous casein and cyclin-dependent kinase substrate 1	Q80XU3									0.09	5.1	0
Nutf2	Nuclear transport factor 2	P61971					1.4	12.6	1	1.7336
Nr6a1	Nuclear receptor subfamily 6 group A member 1	Q64249									0.05	2.8	0
Ncoa7	Nuclear receptor coactivator 7	Q6DFV7									0.12	5.5	0	0.9807
Scp2	Non-specific lipid-transfer protein	P32020									0.2	5.5	0	1.0599
Nid1	Nidogen-1	P10493									0.25	4.2	0
Snu13	NHP2-like protein 1	Q9D0T1	0.09	17.2	0
Lcn2	Neutrophil gelatinase-associated lipocalin	P11672									0.37	8	0	1.2931
Slc3a1	Neutral and basic amino acid transport protein rBAT	Q91WV7	6.17	11.2	3	1.0232					10.68	14.7	5	1.4602
Nbea	Neurobeachin	Q9EPN1									0.14	3.6	0	2.9909
Ncam2	Neural cell adhesion molecule 2	O35136									0.26	3.6	0	1.1711
Syne2	Nesprin-2	Q6ZWQ0									0.08	3.7	0
Syne1	Nesprin-1	Q6ZWR6									0.14	4.4	1
Mme	Neprilysin	Q61391					2	7.2	1	1.8276	4	7.7	2	1.5332
Nrap	Nebulin-related-anchoring protein	Q80XB4									0.13	5.8	0
Naca	Nascent polypeptide-associated complex subunit alpha, muscle-specific form	P70670									0.09	1.4	0
Napsa	Napsin-A	O09043	35.15	41.5	27	1.0708	19.65	37	13	1.313	65.89	53.2	45	1.1194
Fdxr	NADPH:adrenodoxin oxidoreductase, mitochondrial	Q61578					0.08	9.9	0
Nlrp9b	NACHT, LRR and PYD domains-containing protein 9B	Q66X22	0.08	4.8	0
Nlrp3	NACHT, LRR and PYD domains-containing protein 3	Q8R4B8									0.13	1.9	0
Nlrp12	NACHT, LRR and PYD domains-containing protein 12	E9Q5R7									0.18	2.4	0
Galns	N-acetylgalactosamine-6-sulfatase	Q571E4									2.4	6.9	1	1.1462
Pdzk1	Na(+)/H(+) exchange regulatory cofactor NHE-RF3	Q9JIL4	4	16.6	2	1.1709					8	24.1	4	1.1698
Slc9a3r1	Na(+)/H(+) exchange regulatory cofactor NHE-RF1	P70441									1.77	23.7	1	1.5798
Myoz3	Myozenin-3	Q8R4E4	1.06	2.9	0						2	4.5	1
Myh9	Myosin-9	Q8VDD5	0.18	13.1	0
Myh14	Myosin-14	Q6URW6	0.11	5.4	0						0.07	5.6	0	0.9806
Myh1	Myosin-1	Q5SX40									0.12	5.3	0
Myom3	Myomesin-3	A2ABU4	0.06	1	0
Myt1	Myelin transcription factor 1	Q8CFC2					1.3	3.1	1	2.1084
Abhd10	Mycophenolic acid acyl-glucuronide esterase, mitochondrial	Q6PE15									0.07	5.1	0
Slc47a1	Multidrug and toxin extrusion protein 1	Q8K0H1									2	4.4	1	1.8841
Amh	Muellerian-inhibiting factor	P27106									0.1	4.7	0
Morc2b	MORC family CW-type zinc finger protein 2B	Q8C5W4	0.57	8.2	0
Abhd12	Monoacylglycerol lipase ABHD12	Q99LR1									0.19	3	0	1.1351
Mapkbp1	Mitogen-activated protein kinase-binding protein 1	Q6NS57	0.05	3.3	0
Map3k14	Mitogen-activated protein kinase kinase kinase 14	Q9WUL6	0.07	4.7	0						0.13	5.9	0
Map3k12	Mitogen-activated protein kinase kinase kinase 12	Q60700									0.61	4.2	0	1.1606
Mipep	Mitochondrial intermediate peptidase	A6H611	0.19	3.5	0	1.0476
Timm8b	Mitochondrial import inner membrane translocase subunit Tim8 B	P62077									0.39	15.7	0
Map10	Microtubule-associated protein 10	Q8BJS7									0.05	1.2	0
Mfap1b	Microfibrillar-associated protein 1B	C0HKD9									0.05	6.6	0
Mbd4	Methyl-CpG-binding domain protein 4	Q9Z2D7									0.12	5.4	0	2.4022
Mars	Methionine--tRNA ligase, cytoplasmic	Q68FL6					0.05	2.6	0
Mtr	Methionine synthase	A6H5Y3	0.06	2.1	0
Nf2	Merlin	P46662									0.08	4	0	0.6816
Mep1b	Meprin A subunit beta	Q61847	10.07	22.4	5	1.3559					9.55	14.8	6	1.41
Mep1a	Meprin A subunit alpha	P28825	78.56	50.3	92	1.1882	91	51.4	71	1.0544	117.75	50.2	126	1.4292
Pitpnm3	Membrane-associated phosphatidylinositol transfer protein 3	Q3UHE1	0.14	1.2	0
Magi1	Membrane-associated guanylate kinase, WW and PDZ domain-containing protein 1	Q6RHR9	0.05	2	0
Meltf	Melanotransferrin	Q9R0R1									1.3	4.9	1	1.3705
Med1	Mediator of RNA polymerase II transcription subunit 1	Q925J9	1.23	6	0						1.32	7	1
Mmp24	Matrix metalloproteinase-24	Q9R0S2	0.82	3.1	0	2.192					0.06	3.2	0
Mok	MAPK/MAK/MRK overlapping kinase	Q9WVS4	0.09	10.5	0	1.9786
Mdh1	Malate dehydrogenase, cytoplasmic	P14152									2	6.9	1	1.6944
Mup5	Major urinary protein 5	P11591	2.48	70.6	24		1.6	66.1	18		0.92	62.8	33
Mup4	Major urinary protein 4	P11590	0.21	71.9	22		0.12	65.2	29
Mup3	Major urinary protein 3	P04939	61.33	84.8	97	1.6268	95.2	88	130	1.2952	111.62	87.5	165	1.2294
Mup20	Major urinary protein 20	Q5FW60	11.41	86.2	52	1.7607	7.52	73.5	61		9.14	82.9	87	1.6012
Mup2	Major urinary protein 2	P11589	6.45	86.7	186		7.16	90	198		6.06	87.2	238
Mup17	Major urinary protein 17	B5X0G2	11.65	86.7	184		20.21	90	224	1.4557	8.52	87.2	232	1.2716
Mup11	Major urinary protein 11	P04938	134.04	86.2	205		184.44	89.5	228		161.51	86.7	262
Mup1	Major urinary protein 1	P11588	2	86.7	191	2.4201	3.87	90	203	1.643	3.3	87.2	242	1.2219
Tmem57	Macoilin	Q7TQE6									0.07	9.2	0
Lyst	Lysosomal-trafficking regulator	P97412									0.27	1.3	0
Ppt2	Lysosomal thioesterase PPT2	O35448	4	8.9	2	1.1614	5.05	13.3	2	1.0128	7.05	19.2	4	1.1956
Prcp	Lysosomal Pro-X carboxypeptidase	Q7TMR0	2	2.9	1	1.1347	2	10	1	1.3281	6	8.3	3	1.2292
Ctsa	Lysosomal protective protein	P16675	2.36	7.6	1	0.9639					6.3	11.4	3	1.3604
Man2b1	Lysosomal alpha-mannosidase	O09159	0.05	3	0						12.49	14.1	6	1.3523
Gaa	Lysosomal alpha-glucosidase	P70699	6.05	10.1	3	1.0047	3.71	11.5	2	1.1881	16.91	15.5	10	1.21
Acp2	Lysosomal acid phosphatase	P24638									0.54	4.5	0
Kdm5a	Lysine-specific demethylase 5A	Q3UXZ9									0.14	3.8	0
Ly86	Lymphocyte antigen 86	O88188									2	5.6	1	1.5507
Ly6d	Lymphocyte antigen 6D	P35459									2	11	2	1.0073
Lrp6	Low-density lipoprotein receptor-related protein 6	O88572									0.09	5.5	0
Lrp2	Low-density lipoprotein receptor-related protein 2	A2ARV4	52.61	15.6	26	1.0748	24.44	9.4	15	1.2773	108.83	22.1	60	1.2358
Acsbg2	Long-chain-fatty-acid--CoA ligase ACSBG2	Q2XU92					0.06	8.4	0
Ldha	L-lactate dehydrogenase A chain	P06151									2	4.2	1	1.36
Lpl	Lipoprotein lipase	P11152									2.13	10.1	1	1.1717
Lrrc9	Leucine-rich repeat-containing protein 9	Q8CDN9									0.05	2.1	0
Lrrd1	Leucine-rich repeat and death domain-containing protein 1	Q8C0R9					0.38	5.6	0
Ltbp1	Latent-transforming growth factor beta-binding protein 1	Q8CG19									0.05	4.1	0	1.2021
Larp1	La-related protein 1	Q6ZQ58									0.06	4.6	0
Lamc1	Laminin subunit gamma-1	P02468	0.98	5.4	0	1.1494					0.05	3.2	0
Lmnb2	Lamin-B2	P21619									0.05	3	0
Cryl1	Lambda-crystallin homolog	Q99KP3					0.17	6	0	1.4507
Mfge8	Lactadherin	P21956	3.99	17.3	2	0.7629					8.01	15.6	4	0.9203
Kmo	Kynurenine 3-monooxygenase	Q91WN4	0.1	3.3	0	1.2823
Kif3c	Kinesin-like protein KIF3C	O35066									0.15	6.7	0
Kif23	Kinesin-like protein KIF23	E9Q5G3	0.28	13.4	0		0.19	12.1	0
Kif21b	Kinesin-like protein KIF21B	Q9QXL1	1.32	9.5	1	1.057
Kif20a	Kinesin-like protein KIF20A	P97329					0.19	5.8	0	1.2012
Kif14	Kinesin-like protein KIF14	L0N7N1									0.08	6	0
Szt2	KICSTOR complex protein SZT2	A2A9C3									0.07	1.8	0
Krt71	Keratin, type II cytoskeletal 71	Q9R0H5									0.57	21	1
Krt2	Keratin, type II cytoskeletal 2 epidermal	Q3TTY5									0.06	22.9	2
Krt77	Keratin, type II cytoskeletal 1b	Q6IFZ6									4	22.9	3
Klhl41	Kelch-like protein 41	A2AUC9	0.34	6.6	0		0.05	6.3	0		0.05	3.1	0
Kansl1	KAT8 regulatory NSL complex subunit 1	Q80TG1	0.05	5.2	0
Klk1	Kallikrein-1	P15947	15.01	39.1	8	1.4204	4.57	11.9	4	1.4396	17.08	33.7	19	1.6248
Klk1b9	Kallikrein 1-related peptidase b9	P15949									2.08	14.6	1	9.0064
Klk1b16	Kallikrein 1-related peptidase b16	P04071									2	25.3	1	4.0195
Klk1b11	Kallikrein 1-related peptidase b11	P15946									2	16.5	2
Jrk	Jerky protein	Q60976									0.05	5.2	0
Plec	Isoform PLEC-1I of Plectin	Q9QXS1-16									2	10.7	0	1.3426
Plec	Isoform PLEC-1 of Plectin	Q9QXS1-2					0.05	11.5	0
Plec	Isoform PLEC-0,1C,2A,3A of Plectin	Q9QXS1-8	0.72	9.8	0
Kng1	Isoform LMW of Kininogen-1	O08677-2									0.05	2.1	0
Prkg1	Isoform Beta of cGMP-dependent protein kinase 1	P0C605-2					0.08	14.1	0	2.7457
Plekha7	Isoform 6 of Pleckstrin homology domain-containing family A member 7	Q3UIL6-6									0.08	5.2	0
Col11a2	Isoform 6 of Collagen alpha-2(XI) chain	Q64739-7									0.05	3.6	0
Arhgef1	Isoform 5 of Rho guanine nucleotide exchange factor 1	Q61210-5	0.05	7.5	0
Dopey1	Isoform 5 of Protein dopey-1	Q8BL99-5									0.1	3.4	0	1.1606
Gar1	Isoform 3 of H/ACA ribonucleoprotein complex subunit 1	Q9CY66-3	0.34	41.9	0
Dyrk1b	Isoform 3 of Dual specificity tyrosine-phosphorylation-regulated kinase 1B	Q9Z188-3	0.82	7.4	0
Dmbt1	Isoform 3 of Deleted in malignant brain tumors 1 protein	Q60997-3					8	10.5	4	1.4079
Plcd4	Isoform 3 of 1-phosphatidylinositol 4,5-bisphosphate phosphodiesterase delta-4	Q8K3R3-3	0.07	3.1	0
Sla	Isoform 2 of Src-like-adapter	Q60898-2					0.28	13.9	0
Rnf214	Isoform 2 of RING finger protein 214	Q8BFU3-2									0.08	4.4	0	1.6406
Raf1	Isoform 2 of RAF proto-oncogene serine/threonine-protein kinase	Q99N57-2									0.28	5.2	0
Rufy3	Isoform 2 of Protein RUFY3	Q9D394-2					0.07	21.4	0
Pdlim7	Isoform 2 of PDZ and LIM domain protein 7	Q3TJD7-2					0.16	13.3	0	1.0668
Nol4	Isoform 2 of Nucleolar protein 4	P60954-2	0.08	5.3	0
Nin	Isoform 2 of Ninein	Q61043-2					0.06	7.1	0
Lca5	Isoform 2 of Lebercilin	Q80ST9-2	0.49	7.6	0
Cenpp	Isoform 2 of Centromere protein P	Q9CZ92-2									0.14	3.8	0	1.2795
Asic1	Isoform 2 of Acid-sensing ion channel 1	Q6NXK8-2									0.14	3.6	0
Mical2	Isoform 2 of [F-actin]-methionine sulfoxide oxidase MICAL2	Q8BML1-2	0.17	9.1	0	1.1674
Idh3g	Isocitrate dehydrogenase [NAD] subunit gamma 1, mitochondrial	P70404									0.1	1.8	0
Ift57	Intraflagellar transport protein 57 homolog	Q8BXG3									0.89	8.4	0	0.9767
Ift140	Intraflagellar transport protein 140 homolog	E9PY46	0.18	2.7	0	2.4623
Irf7	Interferon regulatory factor 7	P70434	0.1	6.1	0
Irf1	Interferon regulatory factor 1	P15314									0.66	11.3	0	1.0677
Ifna4	Interferon alpha-4	P07351					0.27	21.5	0
Itgb7	Integrin beta-7	P26011									0.38	2.2	0	1.2279
Itm2b	Integral membrane protein 2B	O89051									2.05	14.3	1	1.4356
Igfbpl1	Insulin-like growth factor-binding protein-like 1	Q80W15									0.08	4.1	0	1.7205
Igfbp6	Insulin-like growth factor-binding protein 6	P47880	0.06	8.4	0
Ide	Insulin-degrading enzyme	Q9JHR7									0.09	5.1	0	2.0168
Itpka	Inositol-trisphosphate 3-kinase A	Q8R071					0.12	11.1	0	1.0288
Ppip5k1	Inositol hexakisphosphate and diphosphoinositol-pentakisphosphate kinase 1	A2ARP1									0.14	2.2	0
Ing4	Inhibitor of growth protein 4	Q8C0D7									0.19	4	0	1.4323
Ptk7	Inactive tyrosine-protein kinase 7	Q8BKG3									0.11	4.3	0
Igfn1	Immunoglobulin-like and fibronectin type III domain-containing protein 1	Q3KNY0									0.29	6.7	0	1.0007
Igsf10	Immunoglobulin superfamily member 10	Q3V1M1					1.2	8.3	0	1.478
Islr	Immunoglobulin superfamily containing leucine-rich repeat protein	Q6GU68	2.18	9.3	1	1.4759					2.05	6.8	1	1.7915
Jchain	Immunoglobulin J chain	P01592									2	17	1	2.1602
	Ig heavy chain V region S43	P01755					0.08	5.1	0
	Ig alpha chain C region	P01878									2	2.3	1	2.2153
Hunk	Hormonally up-regulated neu tumor-associated kinase	O88866	0.19	5.7	0
Homez	Homeobox and leucine zipper protein Homez	Q80W88					0.05	3.7	0		0.12	5.4	0
Kmt5b	Histone-lysine N-methyltransferase KMT5B	Q3U8K7									0.43	4.2	0	0.8288
Hist1h4a	Histone H4	P62806									1.7	11.7	1	1.7157
Hk2	Hexokinase-2	O08528					0.2	6.3	0	1.6114
Hnrnpul1	Heterogeneous nuclear ribonucleoprotein U-like protein 1	Q8VDM6									0.33	11.3	0	1.0637
Syncrip	Heterogeneous nuclear ribonucleoprotein Q	Q7TMK9	0.23	9.5	0		0.15	7.2	0
Hepacam2	HEPACAM family member 2	Q4VAH7					0.16	3	0
Hspa2	Heat shock-related 70 kDa protein 2	P17156	1.64	7.1	1	0.8998
Haus7	HAUS augmin-like complex subunit 7	Q8BKT8									0.11	3.8	0
Haus5	HAUS augmin-like complex subunit 5	Q9D786									0.15	6.5	0
Haus4	HAUS augmin-like complex subunit 4	Q8BFT2	0.05	4.7	0
H2-Q10	H-2 class I histocompatibility antigen, Q10 alpha chain	P01898					0.27	3.7	0	2.1943	4	8.6	2	1.7691
Gtpbp2	GTP-binding protein 2	Q3UJK4					0.05	2	0
Gdf9	Growth/differentiation factor 9	Q07105									0.21	2.5	0
Gdf5	Growth/differentiation factor 5	P43027	0.06	1.2	0						0.06	3.4	0
Gas6	Growth arrest-specific protein 6	Q61592	1.22	3.4	0		0.23	6.5	0	1.0134	4	5.8	2	1.7759
Gripap1	GRIP1-associated protein 1	Q8VD04									0.2	4.2	0
Gprc5c	G-protein coupled receptor family C group 5 member C	Q8K3J9									4	9.5	2	1.2507
Golga4	Golgin subfamily A member 4	Q91VW5	0.14	6.8	0	2.6254					0.15	8	0
Golga3	Golgin subfamily A member 3	P55937									0.73	5.8	0
Golga1	Golgin subfamily A member 1	Q9CW79					0.09	11.4	0
Glrb	Glycine receptor subunit beta	P48168	0.19	2.6	0						0.12	4	0
Gdpd3	Glycerophosphodiester phosphodiesterase domain-containing protein 3	Q99LY2									0.33	11.5	0	1.256
Gstm1	Glutathione S-transferase Mu 1	P10649	0.05	17	0		2	5.5	1	2.4372
	Glutaredoxin-like protein C5orf63 homolog	Q9CWB7									0.06	6.1	0
Enpep	Glutamyl aminopeptidase	P16406					0.29	2.1	0		2.12	4.8	1	1.3314
Slc37a1	Glucose-6-phosphate exchanger SLC37A1	Q8R070									0.62	2.8	0
Gtf3c1	General transcription factor 3C polypeptide 1	Q8K284									0.06	4	0
Gmip	GEM-interacting protein	Q6PGG2	0.05	0.7	0
Tubgcp6	Gamma-tubulin complex component 6	G5E8P0	0.05	2.5	0
Ggt1	Gamma-glutamyltranspeptidase 1	Q60928	9.7	15.5	5	1.0422	2	6.7	1	1.5347	12.54	17.3	6	1.1617
Lgals3bp	Galectin-3-binding protein	Q07797									0.05	4.5	0
Gal3st1	Galactosylceramide sulfotransferase	Q9JHE4					0.05	8.5	0
Galc	Galactocerebrosidase	P54818	4	7.2	2	0.9813					8.09	10.7	4	1.2541
Fgd5	FYVE, RhoGEF and PH domain-containing protein 5	Q80UZ0									0.38	6.4	0
Fyco1	FYVE and coiled-coil domain-containing protein 1	Q8VDC1									0.07	3.8	0
Fzd3	Frizzled-3	Q61086									0.07	3.6	0
Fmnl3	Formin-like protein 3	Q6ZPF4									0.08	1.9	0	3.4324
Fsip2	Fibrous sheath-interacting protein 2	A2ARZ3	0.09	4.9	0						0.21	2.5	0
Fndc7	Fibronectin type III domain-containing protein 7	A2AED3	0.08	0.9	0						0.21	0.9	0
Fn1	Fibronectin	P11276									2.02	4.8	1	0.9086
Fgfbp1	Fibroblast growth factor-binding protein 1	O70514	0.06	2.4	0
Frmpd1	FERM and PDZ domain-containing protein 1	A2AKB4	0.17	6.7	0
Fbxl15	F-box/LRR-repeat protein 15	Q91W61									0.06	6.7	0
Fbxo39	F-box only protein 39	Q5NBU5									0.05	1.4	0
Ezr	Ezrin	P26040					2.02	20.7	1	1.4106
Extl3	Exostosin-like 3	Q9WVL6	0.08	3.4	0
Exoc3	Exocyst complex component 3	Q6KAR6					0.08	12.7	0
Eif5	Eukaryotic translation initiation factor 5	P59325									0.1	2.3	0
Eppk1	Epiplakin	Q8R0W0					0.55	5.3	0		0.57	2	0
Man2b2	Epididymis-specific alpha-mannosidase	O54782	0.96	3.9	0	1.4919	4	9	2	1.5786	4	6.4	2	1.2861
Procr	Endothelial protein C receptor	Q64695									0.34	2.9	0
Epas1	Endothelial PAS domain-containing protein 1	P97481									0.6	6.4	0
Zc3h12a	Endoribonuclease ZC3H12A	Q5D1E7									0.18	4.4	0
Eogt	EGF domain-specific O-linked N-acetylglucosamine transferase	Q8BYW9					0.19	2.3	0
Enpp2	Ectonucleotide pyrophosphatase/phosphodiesterase family member 2	Q9R1E6									6.32	11.4	3	0.7565
Enox1	Ecto-NOX disulfide-thiol exchanger 1	Q8BHR2									0.29	10	0
Eml5	Echinoderm microtubule-associated protein-like 5	Q8BQM8									0.13	3.7	0
Znrf1	E3 ubiquitin-protein ligase ZNRF1	Q91V17	0.05	4	0
Ubr3	E3 ubiquitin-protein ligase UBR3	Q5U430									0.07	1.7	0
Ubr2	E3 ubiquitin-protein ligase UBR2	Q6WKZ8	0.05	4.7	0
Sh3rf1	E3 ubiquitin-protein ligase SH3RF1	Q69ZI1					0.37	7	0
Rnf6	E3 ubiquitin-protein ligase RNF6	Q9DBU5									0.11	9.7	0
Rnf115	E3 ubiquitin-protein ligase RNF115	Q9D0C1									0.28	3	0	1.2566
Rbbp6	E3 ubiquitin-protein ligase RBBP6	P97868					0.05	7.9	0
Pja2	E3 ubiquitin-protein ligase Praja-2	Q80U04	0.25	1	0						0.09	1	0
Hecw2	E3 ubiquitin-protein ligase HECW2	Q6I6G8					0.05	7.2	0
Hecw1	E3 ubiquitin-protein ligase HECW1	Q8K4P8	0.08	3.4	0	1.4644
Dmd	Dystrophin	P11531									0.7	3.9	0
Dst	Dystonin	Q91ZU6					0.06	7.6	0	1.302
Dnah2	Dynein heavy chain 2, axonemal	P0C6F1					0.24	4.2	0
Dnah17	Dynein heavy chain 17, axonemal	Q69Z23									1.21	3.3	0
Clk1	Dual specificity protein kinase CLK1	P22518					0.12	2.9	0	1.0288
Dnajb11	DnaJ homolog subfamily B member 11	Q99KV1	0.48	7	0
Dnaja4	DnaJ homolog subfamily A member 4	Q9JMC3	0.07	2.8	0
Polr3gl	DNA-directed RNA polymerase III subunit RPC7-like	Q8R0C0									1.22	6.9	0
Rev3l	DNA polymerase zeta catalytic subunit	Q61493	0.17	2.4	0
Lig1	DNA ligase 1	P37913	0.27	2.1	0	1.1422
Rbbp8	DNA endonuclease RBBP8	Q80YR6					0.06	3	0
Dnmt3a	DNA (cytosine-5)-methyltransferase 3A	O88508									0.07	10.2	0
Dlgap5	Disks large-associated protein 5	Q8K4R9									0.12	3.8	0
Dlgap1	Disks large-associated protein 1	Q9D415									1.33	4.9	1
Dlg5	Disks large homolog 5	E9Q9R9					0.56	7.7	0	3.7677
Adam25	Disintegrin and metalloproteinase domain-containing protein 25	Q9R159									0.32	1.3	0
Adam2	Disintegrin and metalloproteinase domain-containing protein 2	Q60718									0.06	1.4	0
Dis3l	DIS3-like exonuclease 1	Q8C0S1	0.07	2.2	0
Dpp4	Dipeptidyl peptidase 4	P28843									0.08	4.7	0
Dpp7	Dipeptidyl peptidase 2	Q9ET22	12	17.6	7	1.2058	4	7.5	2	1.2045	23.72	34.4	14	1.356
Ctbs	Di-N-acetylchitobiase	Q8R242	2.07	11.5	1	1.5116					2.01	4.1	1	1.276
Dppa3	Developmental pluripotency-associated protein 3	Q8QZY3									0.11	21.3	0
Dnase1	Deoxyribonuclease-1	P49183	12.52	32	6	1.1551	9.72	32.8	6	1.6374	16.03	41.9	10	1.4907
Dennd5b	DENN domain-containing protein 5B	A2RSQ0	0.14	5	0
Sgcd	Delta-sarcoglycan	P82347									0.07	8.3	0
Dmbt1	Deleted in malignant brain tumors 1 protein	Q60997	3.52	1.6	2	1.3721					8.15	7.5	4	2.3005
Dcaf12	DDB1- and CUL4-associated factor 12	Q8BGZ3									0.05	2.4	0
Narfl	Cytosolic Fe-S cluster assembly factor NARFL	Q7TMW6									0.06	2.7	0
Dync2h1	Cytoplasmic dynein 2 heavy chain 1	Q45VK7									0.05	5	0
Dync1h1	Cytoplasmic dynein 1 heavy chain 1	Q9JHU4									0.15	2.1	0
Cybb	Cytochrome b-245 heavy chain	Q61093									0.15	3.9	0
Cystm1	Cysteine-rich and transmembrane domain-containing protein 1	Q8K353	1.7	9.6	1	1.3223					2	16.4	2	1.3739
Cstl1	Cystatin-like 1	Q80Y72									0.19	4.3	0
Cst3	Cystatin-C	P21460									2	20	1	1.5592
Cdk20	Cyclin-dependent kinase 20	Q9JHU3					0.15	6.6	0
Celf3	CUGBP Elav-like family member 3	Q8CIN6	0.49	5.8	0	1.0629
Cubn	Cubilin	Q9JLB4									8.06	4.4	4	0.8133
Cntn2	Contactin-2	Q61330									0.18	2.5	0
Cfi	Complement factor I	Q61129									0.07	1.5	0
Cfd	Complement factor D	P03953	8.29	31.3	6	1.5087	12	23.6	6	1.3287	17.77	47.5	13	1.206
Tmem27	Collectrin	Q9ESG4	2	17.1	1	1.2089					2.01	8.1	1	1.3934
Col6a5	Collagen alpha-5(VI) chain	A6H584									0.14	3.6	0	1.0231
Col6a2	Collagen alpha-2(VI) chain	Q02788									0.07	10	0
Col24a1	Collagen alpha-1(XXIV) chain	Q30D77									0.06	3.7	0
Col17a1	Collagen alpha-1(XVII) chain	Q07563	0.72	9.2	0	0.625
Col11a1	Collagen alpha-1(XI) chain	Q61245									2.44	9.6	2
Col5a1	Collagen alpha-1(V) chain	O88207									0.27	11.1	0
Col1a1	Collagen alpha-1(I) chain	P11087					2.67	10.5	1	1.3641	10.04	21.9	5	1.08
Ccdc51	Coiled-coil domain-containing protein 51	Q3URS9					0.23	9.6	0	2.6817
Ccdc50	Coiled-coil domain-containing protein 50	Q810U5					0.05	11.5	0		0.14	13.4	0
Ccdc38	Coiled-coil domain-containing protein 38	Q8CDN8									0.14	4.6	0	2.4948
Ccdc177	Coiled-coil domain-containing protein 177	Q3UHB8	0.19	10.1	0
Clu	Clusterin	Q06890	37.61	47.8	30	1.0524	28.34	41.3	14	1.5392	52.42	51.8	38	1.3249
Clasp2	CLIP-associating protein 2	Q8BRT1	1.41	8.8	1	1.0081					0.86	7.3	0	1.3994
Cpsf2	Cleavage and polyadenylation specificity factor subunit 2	O35218									0.07	1.8	0
Mapk8ip3	C-Jun-amino-terminal kinase-interacting protein 3	Q9ESN9									0.08	1.7	0
Cgn	Cingulin	P59242					0.05	6.7	0
Cfap54	Cilia- and flagella-associated protein 54	Q8C6S9	0.05	1.9	0
Cela2a	Chymotrypsin-like elastase family member 2A	P05208					2	5.2	1	2.1849
Chd7	Chromodomain-helicase-DNA-binding protein 7	A2AJK6	0.06	2.9	0
Slc44a5	Choline transporter-like protein 5	Q5RJI2									0.23	4.1	0
Slc44a4	Choline transporter-like protein 4	Q91VA1									2.33	7.9	1	1.2649
Cep250	Centrosome-associated protein CEP250	Q60952	0.05	6.3	0		0.07	14.4	0
Cep350	Centrosome-associated protein 350	E9Q309	0.56	5.6	0
Cep164	Centrosomal protein of 164 kDa	Q5DU05									0.08	2.8	0	2.1266
Cep57l1	Centrosomal protein CEP57L1	Q8VDS7					0.44	23.5	1
Cenpe	Centromere-associated protein E	Q6RT24	0.11	6.7	0		0.31	11	0	2.4021
Cntrob	Centrobin	Q8CB62									0.06	6.3	0
Cdca3	Cell division cycle-associated protein 3	Q99M54									0.14	3.4	0
Cd9	CD9 antigen	P40240					0.37	3.1	0	1.4647	2.03	9.3	1	1.2879
Cd63	CD63 antigen	P41731	2.01	13	1	1.0749
Catsperg1	Cation channel sperm-associated protein subunit gamma 1	E9Q355									0.07	2.1	0
Ctsz	Cathepsin Z	Q9WUU7									2	3.3	1	1.6392
Ctse	Cathepsin E	P70269	0.46	5.8	0						4	7.6	3	1.1923
Ctsd	Cathepsin D	P18242	2	4.9	1	1.3659					3.52	10.5	3	1.4865
Ctsb	Cathepsin B	P10605	2	12.4	1	1.726					4.7	15	2	1.5722
Card11	Caspase recruitment domain-containing protein 11	Q8CIS0									0.05	3.5	0
Cmya5	Cardiomyopathy-associated protein 5	Q70KF4									0.09	1.4	0
Ces1f	Carboxylesterase 1F	Q91WU0									0.31	3.9	0	1.6651
Ces1d	Carboxylesterase 1D	Q8VCT4	0.1	3.2	0						0.22	3.2	0	2.0748
Ca6	Carbonic anhydrase 6	P18761	4	9.5	2	1.8042					4.24	13.3	2	3.0284
Ca4	Carbonic anhydrase 4	Q64444									0.12	6.9	0
Ca15	Carbonic anhydrase 15	Q99N23									0.23	3.1	0	1.8688
Ca1	Carbonic anhydrase 1	P13634	5.11	17.2	2	1.5926	2	4.6	1	3.2067	6	14.9	3	2.1109
Carmil2	Capping protein, Arp2/3 and myosin-I linker protein 2	Q3V3V9					0.06	1.2	0
Ntpcr	Cancer-related nucleoside-triphosphatase homolog	Q9CQA9	0.1	7.9	0
Capn2	Calpain-2 catalytic subunit	O08529									0.07	3.4	0
Clmn	Calmin	Q8C5W0					0.05	5.8	0	1.302
Clca1	Calcium-activated chloride channel regulator 1	Q9D7Z6									2	3.8	1	1.4253
Micu2	Calcium uptake protein 2, mitochondrial	Q8CD10					0.12	7.9	0		0.19	7.4	0
Cdh1	Cadherin-1	P09803	2	2.6	1	1.4263					6.01	9.2	3	1.2933
Brd4	Bromodomain-containing protein 4	Q9ESU6									0.07	2.9	0
Arfgef2	Brefeldin A-inhibited guanine nucleotide-exchange protein 2	A2A5R2									0.65	4.3	0
Brms1	Breast cancer metastasis-suppressor 1 homolog	Q99N20									0.06	3.3	0
Eprs	Bifunctional glutamate/proline--tRNA ligase	Q8CGC7									0.37	1.8	0
Bid	BH3-interacting domain death agonist	P70444									0.06	5.6	0
Napb	Beta-soluble NSF attachment protein	P28663									0.06	6.4	0
Manba	Beta-mannosidase	Q8K2I4									4	5.6	2	1.6953
Hexb	Beta-hexosaminidase subunit beta	P20060					0.24	4.5	0	1.1171	4.01	5.4	2	1.2646
Glb1l	Beta-galactosidase-1-like protein	Q8VC60	0.05	5.9	0						0.21	4.2	0	1.1239
Glb1	Beta-galactosidase	P23780					4	8.3	2	0.861	8.97	13.5	5	0.8654
Crybb3	Beta-crystallin B3	Q9JJU9	0.24	5.2	0
Scx	Basic helix-loop-helix transcription factor scleraxis	Q64124					0.05	11.1	0
Bcam	Basal cell adhesion molecule	Q9R069	0.05	11.9	0
Barhl2	BarH-like 2 homeobox protein	Q8VIB5	0.11	4.7	0
Bbs2	Bardet-Biedl syndrome 2 protein homolog	Q9CWF6									0.06	6.2	0
Bbs1	Bardet-Biedl syndrome 1 protein homolog	Q3V3N7									0.05	7.4	0
Dhx9	ATP-dependent RNA helicase A	O70133	0.05	4	0
Clpx	ATP-dependent Clp protease ATP-binding subunit clpX-like, mitochondrial	Q9JHS4	0.07	3.3	0
Abcd3	ATP-binding cassette sub-family D member 3	P55096					0.07	5.3	0
Abcb6	ATP-binding cassette sub-family B member 6, mitochondrial	Q9DC29									0.07	2.5	0
Abca13	ATP-binding cassette sub-family A member 13	Q5SSE9	0.98	6.3	0	1.4366	5.79	7.4	3	1.4524	8.92	4.8	4	1.6165
Atp5g3	ATP synthase F(0) complex subunit C3, mitochondrial	P56384	2.07	10.6	1	0.9233					2	14.2	1	2.0951
Astn2	Astrotactin-2	Q80Z10					0.11	4.8	0	2.813
Arntl2	Aryl hydrocarbon receptor nuclear translocator-like protein 2	Q2VPD4					1.1	13.1	0	2.3684
Arglu1	Arginine and glutamate-rich protein 1	Q3UL36									0.08	15.5	0
Asap2	Arf-GAP with SH3 domain, ANK repeat and PH domain-containing protein 2	Q7SIG6									0.17	2.7	0
Aifm3	Apoptosis-inducing factor 3	Q3TY86	0.1	2.1	0
Apoe	Apolipoprotein E	P08226	2.79	14.5	1	1.2479					10	22.2	5	1.6096
Apod	Apolipoprotein D	P51910	5.35	30.2	3	1.441					5.21	19.6	4	1.7588
Apoa1	Apolipoprotein A-I	Q00623									2.07	20.8	1	1.4363
Ap1g1	AP-1 complex subunit gamma-1	P22892									0.17	6.8	0
Ano8	Anoctamin-8	Q6PB70									0.06	7	0
Anxa4	Annexin A4	P97429									2	8.8	1	1.9095
Anxa11	Annexin A11	P97384	2	8.9	1	0.8427	2	11.1	1	1.7101	6.21	11.1	3	1.7772
Asb18	Ankyrin repeat and SOCS box protein 18	Q8VHA6	0.57	14.1	0
Agt	Angiotensinogen	P11859									3.22	6.5	1	2.1982
Ace	Angiotensin-converting enzyme	P09470	5.35	7.4	2	1.2927	2.81	4.3	1	1.5239	11.28	13.3	5	1.8527
Ace2	Angiotensin-converting enzyme 2	Q8R0I0									2	5.8	1	1.2791
Amotl2	Angiomotin-like protein 2	Q8K371									0.07	5.1	0
Apbb3	Amyloid beta A4 precursor protein-binding family B member 3	Q8R1C9									0.12	6.2	0
Anpep	Aminopeptidase N	P97449	4	4	2	1.2829					10.29	13	6	1.1972
Man2a2	Alpha-mannosidase 2x	Q8BRK9									0.28	2.3	0	1.0231
Amy1	Alpha-amylase 1	P00687	0.24	35	13						4	50.1	25	5.2157
Serpina1e	Alpha-1-antitrypsin 1-5	Q00898	5.63	44.6	11	1.9002	13.78	33.7	7		8.12	50.1	19	1.7615
Serpina1d	Alpha-1-antitrypsin 1-4	Q00897	31.46	51.8	17	1.7112					38.07	59.6	25	1.8046
Serpina1c	Alpha-1-antitrypsin 1-3	Q00896									2.6	57.5	22
Serpina1b	Alpha-1-antitrypsin 1-2	P22599									0.05	50.6	21
Serpina1a	Alpha-1-antitrypsin 1-1	P07758	3.33	49.9	15		2.85	36.1	7
Orm1	Alpha-1-acid glycoprotein 1	Q60590					2.01	11.6	1	2.2006	2	9.7	1	2.3422
Sphkap	A-kinase anchor protein SPHKAP	Q6NSW3									0.06	2.1	0
Akap9	A-kinase anchor protein 9	Q70FJ1					0.06	10.9	0		0.49	3.2	0
Arl13b	ADP-ribosylation factor-like protein 13B	Q640N2									0.18	6.6	0
Arl11	ADP-ribosylation factor-like protein 11	Q6P3A9	0.24	5.7	0		0.05	11.4	0		0.28	6.8	0
Adgrg4	Adhesion G-protein coupled receptor G4	B7ZCC9	0.17	1.4	0						0.22	1.6	0
Adgrg1	Adhesion G-protein coupled receptor G1	Q8K209									0.89	4.4	0	1.5779
Ak7	Adenylate kinase 7	Q9D2H2									0.21	2.9	0
Adamtsl4	ADAMTS-like protein 4	Q80T21	0.42	9	0	1.8905					2	8.2	1	1.6312
Acoxl	Acyl-coenzyme A oxidase-like protein	Q9DBS4									0.05	4.7	0
Actg1	Actin, cytoplasmic 2	P63260	8	18.9	4	1.1557					11.92	29.1	6	1.5019
Afap1	Actin filament-associated protein 1	Q80YS6					0.06	12.7	0
Smpdl3a	Acid sphingomyelinase-like phosphodiesterase 3a	P70158					2	2.7	1	1.585	7	9.7	3	1.1853
Asah1	Acid ceramidase	Q9WV54					0.31	11.2	0	1.3263	3.71	12.9	2	1.4384
Zfyve19	Abscission/NoCut checkpoint regulator	Q9DAZ9									0.17	9.8	0	1.4983
Aspm	Abnormal spindle-like microcephaly-associated protein homolog	Q8CJ27	0.05	5.2	0						0.24	4	0	1.5595
Pgls	6-phosphogluconolactonase	Q9CQ60									6.99	26.9	3	0.924
Prkag2	5'-AMP-activated protein kinase subunit gamma-2	Q91WG5									0.43	3.7	0
Rps2	40S ribosomal protein S2	P25444					0.12	8.2	0	2.0645
Mrpl19	39S ribosomal protein L19, mitochondrial	Q9D338	0.05	7.5	0						0.08	7.2	0
Psmc5	26S proteasome regulatory subunit 8	P62196	0.07	14	0
Psmd5	26S proteasome non-ATPase regulatory subunit 5	Q8BJY1					0.07	8.9	0
Pde12	2',5'-phosphodiesterase 12	Q3TIU4									0.51	1.3	0
Plcb3	1-phosphatidylinositol 4,5-bisphosphate phosphodiesterase beta-3	P51432									0.17	0.7	0	1.1351
Ywhaz	14-3-3 protein zeta/delta	P63101									4.33	16.3	2	1.3738
Mical3	[F-actin]-methionine sulfoxide oxidase MICAL3	Q8CJ19					0.18	7.7	0	1.6406	0.21	5.7	0
Table S1 shows the total proteins with intensity values we detected by iTRAQ in U-exo.
Unused ProtScore: It is a score of protein confidence, and reflects the amount of total and unique peptide evidence related to an identified protein. Unused ProtScore is calculated from the peptide confidence that has not yet been ‘used’ by higher scoring proteins in the experiments.
% Coverage: The percentage of matching amino acids from the identified peptides.
Peptides (95%): The number of distinct peptides with at least 95% confidence in the experiments.
Ratio: The ratio represents 115/114. 115 and 114 were used to label exosomal proteins from J20 mice and WT mice, respectively.
iTRAQ: isobaric tag for relative and absolute quantitation.
U-exo: urine exosomes.

## Sheet: Table S2
Table S2. The total proteins with intensity values we detected in N-exo.
Unused ProtScore	% Coverage	UniProt accession	Gene symbol	Name	Peptides (95%)	115:114
219.65	86.2	P04938	Mup11	Major urinary protein 11	355
197.99	53.7	P01132	Egf	Pro-epidermal growth factor	205	1.1304
156.15	32.2	A2ARV4	Lrp2	Low-density lipoprotein receptor-related protein 2	88	1.16
138.4	87.5	P04939	Mup3	Major urinary protein 3	218	1.7381
113.02	84.5	P00688	Amy2	Pancreatic alpha-amylase	97	1.8379
105.92	51.3	P28825	Mep1a	Meprin A subunit alpha	96	1.8616
96.97	64	O09043	Napsa	Napsin-A	77	1.1038
80.49	58.7	Q91X17	Umod	Uromodulin	126	0.9039
63.56	61.2	Q06890	Clu	Clusterin	50	1.2243
46.37	65.6	Q00897	Serpina1d	Alpha-1-antitrypsin 1-4	37	1.7123
45.67	44.7	P07724	Alb	Serum albumin	23	1.8624
30.67	50	P49183	Dnase1	Deoxyribonuclease-1	17	1.4851
24.67	13.4	Q60997	Dmbt1	Deleted in malignant brain tumors 1 protein	15	1.0974
24.63	46.3	Q9ET22	Dpp7	Dipeptidyl peptidase 2	16	1.1536
24.53	52.5	P15947	Klk1	Kallikrein-1	23	1.6927
23.36	25.4	P70699	Gaa	Lysosomal alpha-glucosidase	16	1.2238
22.14	20.2	P09470	Ace	Angiotensin-converting enzyme	11	1.5142
21.76	52	Q60932	Vdac1	Voltage-dependent anion-selective channel protein 1	14	1.0442
20.01	32.1	P07759	Serpina3k	Serine protease inhibitor A3K	14	1.7874
19.03	20.7	P23780	Glb1	Beta-galactosidase	10	1.5572
19.02	29	Q9R1E6	Enpp2	Ectonucleotide pyrophosphatase/phosphodiesterase family member 2	11	1.6432
18.01	42.1	P03953	Cfd	Complement factor D	12	1.5799
17.26	16.5	O09159	Man2b1	Lysosomal alpha-mannosidase	8	1.3091
16.41	25.2	Q99KR8	Fuca2	Plasma alpha-L-fucosidase	8	1.0103
16.33	10.9	Q61838	Pzp	Pregnancy zone protein	8	1.226
16	86.7	B5X0G2	Mup17	Major urinary protein 17	325
16	21.3	Q61847	Mep1b	Meprin A subunit beta	9	1.4333
15.4	30.7	P63260	Actg1	Actin, cytoplasmic 2	10	1.373
14.9	21.1	Q60928	Ggt1	Gamma-glutamyltranspeptidase 1	7	1.1777
14.42	37.7	Q8C6C9	Leg1	Protein LEG1 homolog	10	1.7123
14.34	17.7	Q91WV7	Slc3a1	Neutral and basic amino acid transport protein rBAT	7	1.2712
14.09	48.5	Q9D3H2	Obp1a	Odorant-binding protein 1a	11	2.9136
12.89	44.4	O09114	Ptgds	Prostaglandin-H2 D-isomerase	7	1.9728
12.12	22.1	O89023	Tpp1	Tripeptidyl-peptidase 1	6	1.2174
12.08	29.1	Q9JIL4	Pdzk1	Na(+)/H(+) exchange regulatory cofactor NHE-RF3	6	1.2789
11.73	23.6	Q60825	Slc34a1	Sodium-dependent phosphate transport protein 2A	7	1.0563
11.55	64.4	P07758	Serpina1a	Alpha-1-antitrypsin 1-1	36	1.6561
10.89	11.5	P97449	Anpep	Aminopeptidase N	6	1.562
10.57	81.8	Q5FW60	Mup20	Major urinary protein 20	104	1.7659
10.38	33	P13634	Ca1	Carbonic anhydrase 1	6	1.6857
10.16	43.2	Q9CQ60	Pgls	6-phosphogluconolactonase	5	1.2505
10	23.5	O35448	Ppt2	Lysosomal thioesterase PPT2	6	0.9026
10	10.4	Q7TMR0	Prcp	Lysosomal Pro-X carboxypeptidase	5	1.0874
9.59	5.7	Q5SSE9	Abca13	ATP-binding cassette sub-family A member 13	4	1.3385
8.6	13.7	P16675	Ctsa	Lysosomal protective protein	4	1.4516
8.4	9.6	P54818	Galc	Galactocerebrosidase	5	0.9068
8.17	8.3	Q9JLB4	Cubn	Cubilin	4	1.1988
8.13	26.7	P08226	Apoe	Apolipoprotein E	5	1.2285
8.13	35.7	P15501	Sbp	Prostatic spermine-binding protein	5	1.8465
8.05	18.9	Q07456	Ambp	Protein AMBP	4	2.084
7.78	17.1	Q6GU68	Islr	Immunoglobulin superfamily containing leucine-rich repeat protein	4	1.4442
7.74	8.7	Q8BZH1	Tgm4	Protein-glutamine gamma-glutamyltransferase 4	4	2.7917
7.09	12.8	P70158	Smpdl3a	Acid sphingomyelinase-like phosphodiesterase 3a	3	1.1356
6.95	86.7	P11591	Mup5	Major urinary protein 5	50	2.2037
6.54	19.7	P21956	Mfge8	Lactadherin	3	0.9465
6.38	39.5	Q6UGQ3	Scgb2b2	Secretoglobin family 2B member 2	3	3.6573
6.21	16.2	Q920A5	Scpep1	Retinoid-inducible serine carboxypeptidase	3	1.1901
6.15	28.8	P02816	Pip	Prolactin-inducible protein homolog	3	1.5788
6.09	23.7	Q60590	Orm1	Alpha-1-acid glycoprotein 1	3	2.2033
6.05	29.2	P10605	Ctsb	Cathepsin B	3	1.6108
6.03	13	Q61398	Pcolce	Procollagen C-endopeptidase enhancer 1	3	1.469
6	10.6	P70269	Ctse	Cathepsin E	4	1.5426
6	16.2	P11152	Lpl	Lipoprotein lipase	3	0.9436
6	12.9	P49935	Ctsh	Pro-cathepsin H	3	1.2393
5.7	10.4	Q9CZT5	Vasn	Vasorin	3	1.2261
5.7	35.9	P62806	Hist1h4a	Histone H4	3	1.3277
5.67	58.4	Q00898	Serpina1e	Alpha-1-antitrypsin 1-5	29	1.661
5.64	23.3	P51910	Apod	Apolipoprotein D	3	1.1207
5.42	66.1	P00687	Amy1	Alpha-amylase 1	36	2.3926
5.36	86.7	P11589	Mup2	Major urinary protein 2	328
5.3	6.1	Q8R0I0	Ace2	Angiotensin-converting enzyme 2	3	1.3865
5.23	16.5	Q9WV54	Asah1	Acid ceramidase	2	1.4315
5.13	11.4	P01898	H2-Q10	H-2 class I histocompatibility antigen, Q10 alpha chain	2	1.6519
5.07	12.3	Q9QWR8	Naga	Alpha-N-acetylgalactosaminidase	2	1.3186
4.69	13.1	C0HKG6	Rnaset2b	Ribonuclease T2-B	3	1.41
4.29	86.7	P11588	Mup1	Major urinary protein 1	331	1.4812
4.28	10.3	P97429	Anxa4	Annexin A4	2	2.2109
4.2	15.2	Q9Z0K8	Vnn1	Pantetheinase	4	1.447
4.17	10.4	Q571E4	Galns	N-acetylgalactosamine-6-sulfatase	2	1.5885
4.1	9.1	Q61391	Mme	Neprilysin	2	1.629
4.08	36.7	P62984	Uba52	Ubiquitin-60S ribosomal protein L40	2	1.1276
4.06	9.4	P27046	Man2a1	Alpha-mannosidase 2	2	1.4354
4.06	19.2	O89051	Itm2b	Integral membrane protein 2B	2	1.2343
4.05	5.7	O54782	Man2b2	Epididymis-specific alpha-mannosidase	2	1.4055
4.04	5.7	P16406	Enpep	Glutamyl aminopeptidase	2	1.1966
4.02	16.5	Q9DBV4	Mxra8	Matrix remodeling-associated protein 8	2	1.5131
4.02	34	P01837	Igkc	Ig kappa chain C region	2	2.1829
4.01	11.3	Q9R0B9	Plod2	Procollagen-lysine,2-oxoglutarate 5-dioxygenase 2	2	1.1812
4.01	12.6	Q99LJ1	Fuca1	Tissue alpha-L-fucosidase	2	1.6238
4	24	A2AEP0	Obp1b	Odorant-binding protein 1b	4	2.4014
4	15.9	P63101	Ywhaz	14-3-3 protein zeta/delta	2	1.4451
4	9	P20060	Hexb	Beta-hexosaminidase subunit beta	2	1.4841
4	7.8	Q01279	Egfr	Epidermal growth factor receptor	2	1.852
4	15.1	P18761	Ca6	Carbonic anhydrase 6	3	2.4084
4	11.7	Q9CYN9	Atp6ap2	Renin receptor	2	1.2534
4	22.5	P19639	Gstm3	Glutathione S-transferase Mu 3	2	1.3973
4	6.2	Q8VEM8	Slc25a3	Phosphate carrier protein, mitochondrial	2	1.0094
4	17	Q7M747	Scgb2b24	Secretoglobin family 2B member 24	2	2.4941
4	12.4	Q03404	Tff2	Trefoil factor 2	2	1.2351
3.94	14.7	O35082	Kl	Klotho	1	1.2901
3.75	18.1	P46412	Gpx3	Glutathione peroxidase 3	2	1.7549
3.7	16.4	Q60963	Pla2g7	Platelet-activating factor acetylhydrolase	2	1.4604
3.61	63.7	P22599	Serpina1b	Alpha-1-antitrypsin 1-2	36
3.52	11.9	Q61592	Gas6	Growth arrest-specific protein 6	2	1.5507
3.3	16.1	P63082	Atp6v0c	V-type proton ATPase 16 kDa proteolipid subunit	3	1.2157
3.07	5.4	Q07797	Lgals3bp	Galectin-3-binding protein	1	1.7984
2.57	16.6	P06869	Plau	Urokinase-type plasminogen activator	1	1.6756
2.41	5.6	P06728	Apoa4	Apolipoprotein A-IV	1	1.1907
2.4	6.1	Q8JZU6	Pxdc1	PX domain-containing protein 1	1
2.28	10.8	Q61147	Cp	Ceruloplasmin	1	2.0868
2.27	15.2	Q9JI02	Scgb2b20	Secretoglobin family 2B member 20	1	1.8537
2.25	5.4	P97434-3	Mprip	Isoform 3 of Myosin phosphatase Rho-interacting protein	1	2.1059
2.12	10.4	P24638	Acp2	Lysosomal acid phosphatase	1	1.3441
2.08	7.7	Q8K209	Adgrg1	Adhesion G-protein coupled receptor G1	1	1.2388
2.07	8.1	Q9CZ52-2	Antxr1	Isoform 2 of Anthrax toxin receptor 1	1	1.7001
2.03	6.5	Q9WUU7	Ctsz	Cathepsin Z	1	1.2977
2.02	7.9	P23953	Ces1c	Carboxylesterase 1C	1	1.5105
2.02	8.1	Q9ESG4	Tmem27	Collectrin	1	1.2855
2.02	7.9	P04925	Prnp	Major prion protein	1	1.5938
2.01	4.5	Q9WU42	Ncor2	Nuclear receptor corepressor 2	1	2.7166
2.01	6.4	Q61543	Glg1	Golgi apparatus protein 1	1	0.8426
2.01	12	O35298	Aoah	Acyloxyacyl hydrolase	1	1.697
2.01	7.8	P51906	Slc1a1	Excitatory amino acid transporter 3	1	1.0138
2.01	20.1	P01592	Jchain	Immunoglobulin J chain	1	1.1931
2	3.9	P18242	Ctsd	Cathepsin D	1	1.2802
2	4.4	Q9DBX3	Susd2	Sushi domain-containing protein 2	1
2	4.6	Q04519	Smpd1	Sphingomyelin phosphodiesterase	1	1.2914
2	8.8	P26041	Msn	Moesin	1	1.376
2	6.3	Q921I1	Tf	Serotransferrin	1	1.3922
2	3.2	P28843	Dpp4	Dipeptidyl peptidase 4	1	1.372
2	4.9	P14094	Atp1b1	Sodium/potassium-transporting ATPase subunit beta-1	1	1.5051
2	7.8	Q80T21	Adamtsl4	ADAMTS-like protein 4	1	1.8514
2	7.4	Q8K2I4	Manba	Beta-mannosidase	1	1.6465
2	7	P81183	Ikzf2	Zinc finger protein Helios	1
2	8.4	P11859	Agt	Angiotensinogen	1	1.9742
2	4.9	Q8BND5	Qsox1	Sulfhydryl oxidase 1	1	1.7491
2	16.3	Q00623	Apoa1	Apolipoprotein A-I	1	1.2361
2	10.4	O09131	Gsto1	Glutathione S-transferase omega-1	1	1.329
2	13.3	Q9Z0L8	Ggh	Gamma-glutamyl hydrolase	1	1.8613
2	2.9	Q8R4E4	Myoz3	Myozenin-3	1
2	8	Q80X71	Tmem106b	Transmembrane protein 106B	1	1.236
2	10	P99029	Prdx5	Peroxiredoxin-5, mitochondrial	1	1.4828
2	7.2	P16125	Ldhb	L-lactate dehydrogenase B chain	1	1.0607
2	5.5	P05208	Cela2a	Chymotrypsin-like elastase family member 2A	1	1.5313
2	11	P61971	Nutf2	Nuclear transport factor 2	1	2.1756
2	4.6	P41731	Cd63	CD63 antigen	1	1.0643
2	5	P35802	Gpm6a	Neuronal membrane glycoprotein M6-a	1	1.3431
2	3	P14152	Mdh1	Malate dehydrogenase, cytoplasmic	1	1.1953
2	5.2	P12815	Pdcd6	Programmed cell death protein 6	1	1.068
2	2.3	P01878		Ig alpha chain C region	1	1.2925
2	5.6	O88188	Ly86	Lymphocyte antigen 86	1	1.4175
1.94	4.3	A2ASS6	Ttn	Titin	0	2.4479
1.74	16.3	Q6IFZ6	Krt77	Keratin, type II cytoskeletal 1b	2
1.7	14.4	Q9R1P3	Psmb2	Proteasome subunit beta type-2	1	2.0168
1.7	6.2	P40240	Cd9	CD9 antigen	1	1.2725
1.57	5.6	O35551	Rabep1	Rab GTPase-binding effector protein 1	1
1.56	7.8	Q8BRT1	Clasp2	CLIP-associating protein 2	1	1.2306
1.56	8.8	Q69ZX6	Morc2a	MORC family CW-type zinc finger protein 2A	1
1.52	5.4	Q9D7R7	Pgc	Gastricsin	2
1.52	3.1	Q80T14	Fras1	REVERSED Extracellular matrix protein FRAS1	1	1.2986
1.52	10.8	Q80T69	Rsbn1	Round spermatid basic protein 1	1
1.4	4	P11276	Fn1	Fibronectin	1	1.4245
1.4	8.3	P46735	Myo1b	Unconventional myosin-Ib	1
1.31	5.3	Q80U23	Snph	Syntaphilin	1
1.31	7	Q3V1M1	Igsf10	Immunoglobulin superfamily member 10	1
1.3	6	O89090	Sp1	Transcription factor Sp1	1
1.28	5.5	A2A5R2	Arfgef2	Brefeldin A-inhibited guanine nucleotide-exchange protein 2	0
1.22	3.9	Q91XT6	Tc2n	Tandem C2 domains nuclear protein	0
1.22	3.2	Q3TCN2	Plbd2	Putative phospholipase B-like 2	0
1.16	4.9	Q5SVR0	Tbc1d9b	TBC1 domain family member 9B	0
1.15	20.2	Q8C262	Irgc	Interferon-inducible GTPase 5	0
1.15	7.7	Q9JII6	Akr1a1	Alcohol dehydrogenase [NADP(+)]	0	1.2487
1.1	17.7	Q9CR84	Atp5g1	ATP synthase F(0) complex subunit C1, mitochondrial	0	1.0486
1.09	15.9	Q9D478	Odf2l	Outer dense fiber protein 2-like	0
1.06	4.5	Q9D733	Gp2	Pancreatic secretory granule membrane major glycoprotein GP2	0	0.946
1.05	6.8	B2RXA1	Plcxd2	PI-PLC X domain-containing protein 2	0	2.7182
1.02	5.2	Q80XA6	Reps2	RalBP1-associated Eps domain-containing protein 2	0
0.96	3.7	Q80YF9	Arhgap33	Rho GTPase-activating protein 33	0
0.89	8.2	O89029	Matn4	Matrilin-4	0	1.4817
0.89	4.3	P97821	Ctsc	Dipeptidyl peptidase 1	0	2.5294
0.85	13.9	Q9DB60	Fam213b	Prostamide/prostaglandin F synthase	0	1.086
0.82	9.4	P97500	Myt1l	Myelin transcription factor 1-like protein	0
0.8	5.6	P35278	Rab5c	Ras-related protein Rab-5C	0	1.2964
0.78	2.3	Q3TUF7	Yeats2	YEATS domain-containing protein 2	0
0.78	12.9	Q80Y72	Cstl1	Cystatin-like 1	0
0.74	22	Q9CR51	Atp6v1g1	V-type proton ATPase subunit G 1	0
0.72	9.9	Q4VAH7	Hepacam2	HEPACAM family member 2	0
0.7	10.6	P26450	Pik3r1	Phosphatidylinositol 3-kinase regulatory subunit alpha	0	0.8399
0.7	7.2	Q8VD04	Gripap1	GRIP1-associated protein 1	0
0.66	4.5	Q8R0W0	Eppk1	Epiplakin	0
0.66	8.9	P56593	Cyp2a12	Cytochrome P450 2A12	0	2.4056
0.65	7.6	Q9Z222	B3GNT2	N-acetyllactosaminide beta-1,3-N-acetylglucosaminyltransferase 2	0	1.4703
0.64	11.3	Q920G9	Gmcl1	Germ cell-less protein-like 1	0
0.63	12.6	P43431	Il12a	Interleukin-12 subunit alpha	0	2.0267
0.6	6	Q925J9-2	Med1	Isoform 2 of Mediator of RNA polymerase II transcription subunit 1	0
0.59	9.4	P70248	Myo1f	Unconventional myosin-If	0
0.57	3	Q9CRT8	Xpot	Exportin-T	0
0.56	5.4	Q9DBI0	Tmprss6	Transmembrane protease serine 6	0
0.55	9.5	Q9D1J3	Sarnp	SAP domain-containing ribonucleoprotein	0
0.54	5.3	P02468	Lamc1	Laminin subunit gamma-1	0	1.8085
0.54	5.6	Q9R1Q9	Atp6ap1	V-type proton ATPase subunit S1	0	0.9648
0.52	6.9	Q8K1J5	Sde2	Protein SDE2 homolog	0
0.51	3.5	Q91ZU6	Dst	Dystonin	0
0.51	14.6	Q9WU01	Khdrbs2	KH domain-containing, RNA-binding, signal transduction-associated protein 2	0
0.51	5.5	P67778	Phb	Prohibitin	0	2.6358
0.5	4.9	Q6ZWR6	Syne1	Nesprin-1	0
0.5	7.3	Q9CXJ4	Abcb8	ATP-binding cassette sub-family B member 8, mitochondrial	0
0.5	3.9	Q8CF90	Mafa	Transcription factor MafA	0	2.6786
0.49	5	Q8CJ96	Rassf8	Ras association domain-containing protein 8	0	1.22
0.49	6.1	A2A4P0	Dhx8	ATP-dependent RNA helicase DHX8	0
0.49	14.6	P01725		Ig lambda-1 chain V region S178	0	1.74
0.47	3.6	E9Q355	Catsperg1	Cation channel sperm-associated protein subunit gamma 1	0
0.44	9.4	Q921C5	Bicd2	Protein bicaudal D homolog 2	0
0.44	6.7	P55937	Golga3	Golgin subfamily A member 3	0
0.44	3.3	Q6QLQ4	Clec7a	C-type lectin domain family 7 member A	0
0.43	9	Q62504-3	Spen	Isoform 3 of Msx2-interacting protein	0
0.42	3.7	Q8BKG3	Ptk7	Inactive tyrosine-protein kinase 7	0
0.41	10	Q8VBV4	Fbxw7	F-box/WD repeat-containing protein 7	0	2.7338
0.39	1.1	Q6PDX6	Rnf220	E3 ubiquitin-protein ligase Rnf220	0	1.2105
0.39	8.4	P62077	Timm8b	Mitochondrial import inner membrane translocase subunit Tim8 B	0
0.38	6.2	Q810I2	Trim50	E3 ubiquitin-protein ligase TRIM50	0
0.37	4.5	P35441	Thbs1	Thrombospondin-1	0	1.782
0.36	6.6	Q9WTR1	Trpv2	Transient receptor potential cation channel subfamily V member 2	0
0.34	3.8	A2AGL3	Ryr3	Ryanodine receptor 3	0
0.34	11.4	Q8K419	Lgals4	Galectin-4	0	1.6456
0.33	4.9	Q3UHK6	Tenm4	Teneurin-4	0	1.2233
0.33	8.2	Q9CWD8	Nubpl	Iron-sulfur protein NUBPL	0	1.0787
0.33	5	Q61687	Atrx	Transcriptional regulator ATRX	0
0.33	5.3	Q80TE4	Sipa1l2	Signal-induced proliferation-associated 1-like protein 2	0
0.33	5.5	Q80SY4	Mib1	E3 ubiquitin-protein ligase MIB1	0	1.694
0.33	3.8	Q9QXN3	Trip4	Activating signal cointegrator 1	0
0.31	2	B2RQC2	Usp42	Ubiquitin carboxyl-terminal hydrolase 42	0
0.3	3.4	Q923I7	Slc5a2	Sodium/glucose cotransporter 2	0	1.2793
0.3	5.4	Q9Z0L3	Oc90	Otoconin-90	0	0.8356
0.3	2.1	Q3TIU4	Pde12	2',5'-phosphodiesterase 12	0	1.8148
0.29	4.1	Q8R242	Ctbs	Di-N-acetylchitobiase	0	1.5871
0.29	2.3	Q9D3W1	Rsph14	Radial spoke head 14 homolog	0	1.9299
0.28	1.2	O35954	Pitpnm1	Membrane-associated phosphatidylinositol transfer protein 1	0
0.28	5.4	Q8VC60	Glb1l	Beta-galactosidase-1-like protein	0	1.2147
0.28	5.2	P97384	Anxa11	Annexin A11	0	1.0878
0.27	2.5	Q6GYP7	Ralgapa1	Ral GTPase-activating protein subunit alpha-1	0	1.6039
0.27	2.5	P19137	Lama1	Laminin subunit alpha-1	0
0.27	11.5	Q9CQU8	Immp1l	Mitochondrial inner membrane protease subunit 1	0	1.7262
0.26	1.9	P13504	Il1r1	Interleukin-1 receptor type 1	0
0.26	9.1	Q61526	Erbb3	Receptor tyrosine-protein kinase erbB-3	0
0.26	4.1	Q62261	Sptbn1	Spectrin beta chain, non-erythrocytic 1	0
0.26	6.9	Q3UH93	Plxnd1	Plexin-D1	0	1.7916
0.26	8.5	P14685	Psmd3	26S proteasome non-ATPase regulatory subunit 3	0	0.8897
0.26	2.4	Q9Z2C4	Mtmr1	Myotubularin-related protein 1	0
0.25	9.2	Q9QYE6	Golga5	Golgin subfamily A member 5	0
0.25	3	Q9EPN1	Nbea	Neurobeachin	0	1.9188
0.25	5.7	Q8CJ27	Aspm	Abnormal spindle-like microcephaly-associated protein homolog	0	1.1716
0.25	5.8	Q62431	Arid3a	AT-rich interactive domain-containing protein 3A	0	1.4471
0.25	3.7	Q3UVR3	Ttbk2	Tau-tubulin kinase 2	0	1.2237
0.25	2.5	Q8K1H1	Tdrd7	Tudor domain-containing protein 7	0
0.25	1.6	Q8R2W9	Pank3	Pantothenate kinase 3	0	0.5475
0.24	10.8	Q8VDS7	Cep57l1	Centrosomal protein CEP57L1	0
0.24	4.3	Q8BKX6	Smg1	Serine/threonine-protein kinase SMG1	0
0.24	3.8	Q9ESF1	Otof	Otoferlin	0	1.2208
0.24	9	Q9QZS8-2	Sh2d3c	Isoform 2 of SH2 domain-containing protein 3C	0
0.24	4	Q6P3A9	Arl11	ADP-ribosylation factor-like protein 11	0
0.23	4.9	A2RSY6-2	Trmt1l	Isoform 2 of TRMT1-like protein	0
0.22	9.1	P31695	Notch4	Neurogenic locus notch homolog protein 4	0
0.21	19.3	Q91VM5	Rbmxl1	RNA binding motif protein, X-linked-like-1	0
0.21	1.8	Q80TT2	Baiap3	BAI1-associated protein 3	0
0.2	5.3	Q7TPH6	Mycbp2	E3 ubiquitin-protein ligase MYCBP2	0	0.5158
0.2	6.2	Q9QXL1	Kif21b	Kinesin-like protein KIF21B	0	1.2139
0.2	6.6	Q3TIX9	Usp39	U4/U6.U5 tri-snRNP-associated protein 2	0
0.2	5.5	Q8C351	Layn	Layilin	0	1.5333
0.2	1.5	Q9Z2J0	Slc23a1	Solute carrier family 23 member 1	0	1.2617
0.19	2.3	Q8BX70	Vps13c	Vacuolar protein sorting-associated protein 13C	0
0.19	4.3	Q8K2H3	Fam13b	Protein FAM13B	0	1.802
0.19	6.3	Q9DA69	Ift43	Intraflagellar transport protein 43 homolog	0
0.18	3.7	Q8R2Q4	Gfm2	Ribosome-releasing factor 2, mitochondrial	0
0.17	77	P11590	Mup4	Major urinary protein 4	60
0.17	2.2	Q8CIG3	Kdm1b	Lysine-specific histone demethylase 1B	0
0.17	7.5	Q5U4E2	Repin1	Replication initiator 1	0	1.6566
0.17	5.6	Q8R418	Dicer1	Endoribonuclease Dicer	0	1.0503
0.17	4.1	Q9D6R2	Idh3a	Isocitrate dehydrogenase [NAD] subunit alpha, mitochondrial	0	1.5776
0.17	8	P70261	Pald1	Paladin	0
0.17	7.4	Q8R1G1	Tasp1	Threonine aspartase 1	0
0.16	4.9	B1AY13	Usp24	Ubiquitin carboxyl-terminal hydrolase 24	0
0.16	7.5	Q62148	Aldh1a2	Retinal dehydrogenase 2	0
0.16	3	Q922D8	Mthfd1	C-1-tetrahydrofolate synthase, cytoplasmic	0
0.15	3.8	P0C6F1	Dnah2	Dynein heavy chain 2, axonemal	0
0.15	7.9	D3YYU8	Obsl1	Obscurin-like protein 1	0
0.15	6.7	Q9WUL6	Map3k14	Mitogen-activated protein kinase kinase kinase 14	0
0.15	5.1	Q8BMQ3	Bnc2	Zinc finger protein basonuclin-2	0	0.8606
0.15	8.2	Q8BNX1	Clec4g	C-type lectin domain family 4 member G	0
0.15	9.5	Q6NZP2	Gpbp1l1	Vasculin-like protein 1	0
0.15	1.6	Q8BVR6	Rspry1	RING finger and SPRY domain-containing protein 1	0
0.14	10.8	Q8K371	Amotl2	Angiomotin-like protein 2	0
0.14	2.6	Q80TA9	Epg5	Ectopic P granules protein 5 homolog	0	1.5235
0.14	4	B7ZCC9	Adgrg4	Adhesion G-protein coupled receptor G4	0
0.14	7.6	P0C605	Prkg1	cGMP-dependent protein kinase 1	0
0.14	3.6	Q8BLB7	L3mbtl3	Lethal(3)malignant brain tumor-like protein 3	0	2.9539
0.13	21.1	P04071	Klk1b16	Kallikrein 1-related peptidase b16	0	1.8887
0.13	2.2	E9Q401	Ryr2	Ryanodine receptor 2	0
0.13	5.9	Q9DBT9	Dmgdh	Dimethylglycine dehydrogenase, mitochondrial	0	1.8957
0.13	11.6	Q69ZB3	Tspyl5	Testis-specific Y-encoded-like protein 5	0	1.0269
0.13	8.5	O35403	Sult3a1	Amine sulfotransferase	0
0.13	3.9	Q9Z0E2	Chrd	Chordin	0
0.13	3.8	Q61316	Hspa4	Heat shock 70 kDa protein 4	0
0.12	4.6	E9Q7X6	Heg1	Protein HEG homolog 1	0
0.12	6.6	Q99MQ5	Col25a1	Collagen alpha-1(XXV) chain	0
0.12	2.9	Q9Z2U2	Zfp292	Zinc finger protein 292	0
0.12	5.7	Q8CJ19	Mical3	[F-actin]-methionine sulfoxide oxidase MICAL3	0	1.3886
0.12	10	Q61584	Fxr1	Fragile X mental retardation syndrome-related protein 1	0
0.12	6.4	Q5SP85	Ccdc85a	Coiled-coil domain-containing protein 85A	0	1.7659
0.12	4.5	Q8BGD6	Slc38a9	Sodium-coupled neutral amino acid transporter 9	0	1.8957
0.12	3.7	Q61180	Scnn1a	Amiloride-sensitive sodium channel subunit alpha	0	2.1943
0.12	1.3	Q9D2F7	Nup210l	Nuclear pore membrane glycoprotein 210-like	0	1.1443
0.12	8.3	Q9CX19	Fam162b	Protein FAM162B	0
0.12	1.7	Q91XA9	Chia	Acidic mammalian chitinase	0
0.11	13.8	P15946	Klk1b11	Kallikrein 1-related peptidase b11	1
0.11	4.1	O55017	Cacna1b	Voltage-dependent N-type calcium channel subunit alpha-1B	0	2.0124
0.11	5.3	Q4U4S6	Xirp2	Xin actin-binding repeat-containing protein 2	0
0.11	7.4	P59242	Cgn	Cingulin	0	1.5235
0.11	3.9	Q8C170	Myo9a	Unconventional myosin-IXa	0
0.11	6.3	Q6ZQ12	Ninl	Ninein-like protein	0
0.11	6.2	Q6P1G2	Kdm2b	Lysine-specific demethylase 2B	0
0.11	4.3	Q8CGM2	Rp1l1	Retinitis pigmentosa 1-like 1 protein	0
0.11	4	Q6A0D4	Rftn1	Raftlin	0
0.11	4.5	Q5NCC9	Trim58	E3 ubiquitin-protein ligase TRIM58	0	1.5802
0.1	4.2	Q8K3H5	Myo3a	Myosin-IIIa	0
0.1	4	Q8VEK6	Ing3	Inhibitor of growth protein 3	0	1.2298
0.1	7.2	Q8CGB3	Uaca	Uveal autoantigen with coiled-coil domains and ankyrin repeats	0
0.1	6.7	Q9QUQ5	Trpc4	Short transient receptor potential channel 4	0
0.1	8.4	Q9EQG3	Scel	Sciellin	0	1.4263
0.1	5.6	P56716	Rp1	Oxygen-regulated protein 1	0
0.1	6.2	Q3URU2	Peg3	Paternally-expressed gene 3 protein	0	1.5679
0.1	5.8	Q91YE9	Nt5c1b	Cytosolic 5'-nucleotidase 1B	0
0.1	10.8	Q99J39	Mlycd	Malonyl-CoA decarboxylase, mitochondrial	0	2.9539
0.1	5.8	Q61183	Papola	Poly(A) polymerase alpha	0
0.1	6.5	Q8BHZ0	Fam49a	Protein FAM49A	0
0.1	2.4	Q6PE54	Dhx40	Probable ATP-dependent RNA helicase DHX40	0
0.1	14	Q99ML1	Bbc3	Bcl-2-binding component 3	0
0.1	4.6	Q8BG07	Pld4	Phospholipase D4	0
0.1	1.5	Q91WC0	Setd3	Histone-lysine N-methyltransferase setd3	0
0.1	2.9	Q8K354	Cbr3	Carbonyl reductase [NADPH] 3	0
0.09	6.7	Q91ZX7	Lrp1	Prolow-density lipoprotein receptor-related protein 1	1
0.09	11.6	Q9R0H5	Krt71	Keratin, type II cytoskeletal 71	1
0.09	9.3	Q6NXH9	Krt73	Keratin, type II cytoskeletal 73	1
0.09	4.9	Q9DBZ1-2	Ikbip	Isoform 2 of Inhibitor of nuclear factor kappa-B kinase-interacting protein	0	1.5507
0.09	5.2	Q6NY15	Tsga10	Testis-specific gene 10 protein	0
0.09	3.8	Q8K1X4	Nckap1l	Nck-associated protein 1-like	0	1.2566
0.09	5.5	D3Z750	Mroh2a	Maestro heat-like repeat-containing protein family member 2A	0
0.09	3.3	Q8BRH4	Kmt2c	Histone-lysine N-methyltransferase 2C	0	1.7271
0.09	11.4	Q99MI1	Erc1	ELKS/Rab6-interacting/CAST family member 1	0
0.09	5.6	Q8BUJ9	Lrp12	Low-density lipoprotein receptor-related protein 12	0	1.228
0.09	3.2	P51432	Plcb3	1-phosphatidylinositol 4,5-bisphosphate phosphodiesterase beta-3	0
0.09	2.3	Q6ZPF4	Fmnl3	Formin-like protein 3	0	5.0135
0.09	3.4	Q9QYX7	Pclo	Protein piccolo	0
0.09	17.7	Q61086	Fzd3	Frizzled-3	0
0.09	5.7	Q60865	Caprin1	Caprin-1	0
0.09	2.4	E9Q743	Wdr66	Cilia- and flagella-associated protein 251	0
0.09	5.2	Q8VCC6	Ccm2l	Cerebral cavernous malformations 2 protein-like	0
0.09	2.4	Q80U04	Pja2	E3 ubiquitin-protein ligase Praja-2	0
0.09	1.7	Q9QYB8	Add2	Beta-adducin	0	1.2566
0.09	2.9	Q64695	Procr	Endothelial protein C receptor	0
0.09	1	Q60696	Pmel	Melanocyte protein PMEL	0
0.09	2.1	Q4VA36	Ccdc84	Coiled-coil domain-containing protein 84	0
0.09	3.7	P70452	Stx4	Syntaxin-4	0
0.09	2	O35490	Bhmt	Betaine--homocysteine S-methyltransferase 1	0
0.08	27.2	P00756	Klk1b3	Kallikrein 1-related peptidase b3	1	3.7628
0.08	4.9	Q91Y11	Pcdha9	Protocadherin alpha-9	0
0.08	3.1	Q3UR70	Tgfbrap1	Transforming growth factor-beta receptor-associated protein 1	0
0.08	12.5	Q6ZQK5	Acap2	Arf-GAP with coiled-coil, ANK repeat and PH domain-containing protein 2	0	3.0811
0.08	2.2	Q8VHN7	Gpr98	G-protein coupled receptor 98	0
0.08	16.1	Q148V8	Fam83h	Protein FAM83H	0
0.08	4.9	A2AHJ4	Brwd3	Bromodomain and WD repeat-containing protein 3	0
0.08	4.1	Q62383	Supt6h	Transcription elongation factor SPT6	0
0.08	7.4	A6H690	Iqca1l	IQ and AAA domain-containing protein 1-like	0	1.0919
0.08	6.4	Q61087	Lamb3	Laminin subunit beta-3	0
0.08	3.4	Q569L8	Cenpj	Centromere protein J	0
0.08	7.3	O88703	Hcn2	Potassium/sodium hyperpolarization-activated cyclic nucleotide-gated channel 2	0
0.08	7.2	Q6ZPK0-4	Phf21a	Isoform 4 of PHD finger protein 21A	0
0.08	1.8	P97868	Rbbp6	E3 ubiquitin-protein ligase RBBP6	0
0.08	4.6	Q9D0L4	Adck1	Uncharacterized aarF domain-containing protein kinase 1	0	1.33
0.08	1.8	Q8C0C7	Farsa	Phenylalanine--tRNA ligase alpha subunit	0
0.08	1.9	D3YVF0	Akap5	A-kinase anchor protein 5	0	1.7179
0.08	1.9	Q9D541	Ccdc7	Coiled-coil domain-containing protein 7	0
0.08	3.5	Q8K3F7	Tdh	L-threonine 3-dehydrogenase, mitochondrial	0
0.08	1.7	D3YVE8	Slc35g2	Solute carrier family 35 member G2	0	1.3808
0.07	12.7	Q91VJ2	Cavin3	Caveolae-associated protein 3	0
0.07	5.2	Q4LDG0	Slc27a5	Bile acyl-CoA synthetase	0
0.07	5.8	Q80ZI6	Lrsam1	E3 ubiquitin-protein ligase LRSAM1	0
0.07	3.3	P08032	Spta1	Spectrin alpha chain, erythrocytic 1	0
0.07	6.5	Q9JMC3	Dnaja4	DnaJ homolog subfamily A member 4	0
0.07	3.5	Q0KK59	Unc79	Protein unc-79 homolog	0
0.07	12.2	Q80W00-2	Ppp1r10	Isoform 2 of Serine/threonine-protein phosphatase 1 regulatory subunit 10	0
0.07	4	A6PWD2	Fhad1	Forkhead-associated domain-containing protein 1	0
0.07	3.8	Q8JZY4	Kiaa0391	Mitochondrial ribonuclease P protein 3	0
0.07	1.9	Q6NWV3	Ift122	Intraflagellar transport protein 122 homolog	0	1.597
0.07	3.3	Q9ESD7	Dysf	Dysferlin	0
0.07	5.8	Q8CDK3	Iqub	IQ and ubiquitin-like domain-containing protein	0
0.07	5.7	Q8C0I4	Epc2	Enhancer of polycomb homolog 2	0
0.07	4.1	A2APU8	Fam205a	Protein FAM205A	0
0.07	4.6	Q5K6N0	Tmem232	Transmembrane protein 232	0
0.07	6.5	Q1RNF8	Samd11	Sterile alpha motif domain-containing protein 11	0
0.07	5	P97329	Kif20a	Kinesin-like protein KIF20A	0
0.07	3.7	Q8C419	Gpr158	Probable G-protein coupled receptor 158	0
0.07	5.4	Q8C1C1	Psapl1	Proactivator polypeptide-like 1	0
0.07	3.3	Q8BLI4	Dse	Dermatan-sulfate epimerase	0
0.07	1.7	Q6UJY2	Slc9c1	Sodium/hydrogen exchanger 10	0
0.07	8.7	P70441	Slc9a3r1	Na(+)/H(+) exchange regulatory cofactor NHE-RF1	0	1.8365
0.07	2.6	P70193	Lrig1	Leucine-rich repeats and immunoglobulin-like domains protein 1	0	2.0389
0.07	14.6	Q9JJR5	Akip1	A-kinase-interacting protein 1	0
0.07	1.5	P23188	Furin	Furin	0	2.0184
0.07	12	P01647		Ig kappa chain V-V region HP 124E1	0
0.07	1.7	Q9DCQ7	Serpina1f	Alpha-1-antitrypsin 1-6	0
0.07	4.2	Q8VDG5	Ppcs	Phosphopantothenate--cysteine ligase	0	2.3438
0.07	3.1	Q8C1Q4	Metrn	Meteorin	0
0.07	2	Q80WM5	Hapln3	Hyaluronan and proteoglycan link protein 3	0
0.06	2.7	Q8K482	Emilin2	EMILIN-2	0
0.06	8.4	Q61423	Kcna4	Potassium voltage-gated channel subfamily A member 4	0
0.06	5.4	Q8BV79	Trank1	TPR and ankyrin repeat-containing protein 1	0
0.06	4.3	Q61329	Zfhx3	Zinc finger homeobox protein 3	0
0.06	2	Q9DBE9	Ftsj3	pre-rRNA processing protein FTSJ3	0
0.06	3	Q8R0A5	Tceal3	Transcription elongation factor A protein-like 3	0
0.06	2.8	Q91YM2	Arhgap35	Rho GTPase-activating protein 35	0
0.06	4.8	P59114	Pcif1	Phosphorylated CTD-interacting factor 1	0
0.06	3.9	Q6DFV7	Ncoa7	Nuclear receptor coactivator 7	0
0.06	1.9	Q80XI7	Bpifb9a	Vomeromodulin	0
0.06	2.3	Q80XJ3	Ttc28	Tetratricopeptide repeat protein 28	0
0.06	4.5	Q4QRL3	Ccdc88b	Coiled-coil domain-containing protein 88B	0
0.06	4.1	Q9Z2H5	Epb41l1	Band 4.1-like protein 1	0
0.06	4.9	Q9D2J7	Ankef1	Ankyrin repeat and EF-hand domain-containing protein 1	0
0.06	1.8	Q8C753	Kiaa0556	Protein KIAA0556	0
0.06	9.7	Q8BJY1	Psmd5	26S proteasome non-ATPase regulatory subunit 5	0
0.06	17	Q9JIK9	Mrps34	28S ribosomal protein S34, mitochondrial	0
0.06	4	Q8C190	Vps9d1	VPS9 domain-containing protein 1	0
0.06	3.1	Q8BXB6	Slco2b1	Solute carrier organic anion transporter family member 2B1	0
0.06	7.1	Q6NZB0	Dnajc8	DnaJ homolog subfamily C member 8	0
0.06	3.5	Q6NSV7	Fam149b1	Protein FAM149B1	0
0.06	2.9	O88351	Ikbkb	Inhibitor of nuclear factor kappa-B kinase subunit beta	0
0.06	4.3	A2AUC9	Klhl41	Kelch-like protein 41	0
0.06	10	Q99J56	Derl1	Derlin-1	0
0.06	1.3	Q30D77	Col24a1	Collagen alpha-1(XXIV) chain	0
0.06	9.7	Q1EHW4	Sap25	Histone deacetylase complex subunit SAP25	0
0.06	4	P13379	Cd5	T-cell surface glycoprotein CD5	0
0.06	1.5	A2AED3	Fndc7	Fibronectin type III domain-containing protein 7	0
0.06	2.3	Q640M6	Gdpd5	Glycerophosphodiester phosphodiesterase domain-containing protein 5	0
0.05	1.8	E9Q414	Apob	Apolipoprotein B-100	1
0.05	3.6	Q68FH0	Pkp4	Plakophilin-4	0
0.05	2.6	Q80VA5	Sh3tc2	SH3 domain and tetratricopeptide repeat-containing protein 2	0
0.05	7.4	Q62448	Eif4g2	Eukaryotic translation initiation factor 4 gamma 2	0
0.05	3.4	Q80W93	Hydin	Hydrocephalus-inducing protein	0
0.05	6.9	Q8K299	Scara5	Scavenger receptor class A member 5	0
0.05	2.1	Q9D565	Wdr64	WD repeat-containing protein 64	0
0.05	3.8	Q91XQ0	Dnah8	Dynein heavy chain 8, axonemal	0
0.05	8	P21952	Pou3f1	POU domain, class 3, transcription factor 1	0
0.05	8.7	Q99N50-2	Sytl2	Isoform 2 of Synaptotagmin-like protein 2	0
0.05	3.9	Q7TNK1	Rfx4	Transcription factor RFX4	0
0.05	3.7	A2AAJ9	Obscn	Obscurin	0
0.05	9.5	Q8C5W4	Morc2b	MORC family CW-type zinc finger protein 2B	0
0.05	4.1	Q9R0X5-5	Rpgr	Isoform 5 of X-linked retinitis pigmentosa GTPase regulator	0
0.05	3.9	E9Q5G3	Kif23	Kinesin-like protein KIF23	0
0.05	12.1	Q9CQT2	Rbm7	RNA-binding protein 7	0
0.05	7.5	P97812	Ihh	Indian hedgehog protein	0
0.05	12.6	Q9QXY1	Tjp3	Tight junction protein ZO-3	0
0.05	5.9	Q9DBV3	Dhx34	Probable ATP-dependent RNA helicase DHX34	0
0.05	3.4	Q80U72	Scrib	Protein scribble homolog	0
0.05	4.3	Q62018	Ctr9	RNA polymerase-associated protein CTR9 homolog	0
0.05	5.2	Q08460-4	Kcnma1	Isoform 4 of Calcium-activated potassium channel subunit alpha-1	0
0.05	3.1	O88974	Setdb1	Histone-lysine N-methyltransferase SETDB1	0
0.05	7.4	B0F2B4	Nlgn4l	Neuroligin 4-like	0
0.05	1.8	P70670	Naca	Nascent polypeptide-associated complex subunit alpha, muscle-specific form	0
0.05	4.5	A4Q9E8	Ttll6	Tubulin polyglutamylase TTLL6	0
0.05	3.5	Q9CZ49	Klhl35	Kelch-like protein 35	0
0.05	8.9	Q8R4N0	Clybl	Citrate lyase subunit beta-like protein, mitochondrial	0
0.05	2.1	Q8CG71	P3h2	Prolyl 3-hydroxylase 2	0
0.05	8	Q8BKD6	Rnf144b	E3 ubiquitin-protein ligase RNF144B	0
0.05	0.9	Q80T03	Muc6	Mucin-6	0
0.05	8.5	P48036	Anxa5	Annexin A5	0
0.05	4.7	P04184	Tk1	Thymidine kinase, cytosolic	0
0.05	1.7	Q9D9Q0	Lrrc69	Leucine-rich repeat-containing protein 69	0
0.05	3.1	Q91YJ3	Thyn1	Thymocyte nuclear protein 1	0
0.05	1.4	Q8BQQ1	Zdhhc14	Probable palmitoyltransferase ZDHHC14	0
0.05	8.3	Q7TPG6	Fam19a3	Protein FAM19A3	0
0.05	1.3	P86174	Bend4	BEN domain-containing protein 4	0
Table S2 shows the total proteins with intensity values we detected by iTRAQ in N-exo.
Unused ProtScore: It is a score of protein confidence, and reflects the amount of total and unique peptide evidence related to an identified protein. Unused ProtScore is calculated from the peptide confidence that has not yet been ‘used’ by higher scoring proteins in the experiments.
% Coverage: The percentage of matching amino acids from the identified peptides.
Peptides (95%): The number of distinct peptides with at least 95% confidence in the experiments.
115/114: The ratio represents the relative abundance of the protein between the J20 and WT groups. 115 and 114 were used to label exosomal proteins from J20 mice and WT mice, respectively.
iTRAQ: isobaric tag for relative and absolute quantitation.
N-exo: neuron-derived exosomes.

## Sheet: Table S3
Table S3. The total protein we identified in U-exo.
Unused ProtScore	% Coverage	Peptides (95%)	UniProt accession	Gene symbol	Name	Mean ratio	Expressed in brain	Subcellular localization
3.15	9.5	1	Q80X71	Tmem106b	Transmembrane protein 106B	2.6911		sp|Q80X71|T106B_MOUSE details plas: 26, E.R.: 6
14	47.2	8	Q9D3H2	Obp1a	Odorant-binding protein 1a	2.5735		sp|Q9D3H2|OBP1A_MOUSE details extr: 28, cyto: 3.5, cyto_nucl: 2.5
6.38	17.4	3	P18761	Ca6	Carbonic anhydrase 6	2.4163		sp|P18761|CAH6_MOUSE details extr: 26, E.R.: 2, lyso: 2, plas: 1, nucl: 1
2.35	15.6	1	Q8JZU6	Pxdc1	PX domain-containing protein 1	2.4042		sp|Q8JZU6|PXDC1_MOUSE details cyto_nucl: 12.3333, cyto: 10.5, mito: 8.5, cyto_pero: 7.66667, nucl: 6, E.R._mito: 5, extr: 3, pero: 2.5, golg: 1
8	17.2	4	P13634	Ca1	Carbonic anhydrase 1	2.3034		sp|P13634|CAH1_MOUSE details cyto: 15.5, cyto_nucl: 15, nucl: 11.5, extr: 2, golg: 2, pero: 1
6.54	32.2	4	A2AEP0	Obp1b	Odorant-binding protein 1b	2.202		sp|A2AEP0|OBP1B_MOUSE details extr: 31, plas: 1
4.26	12.3	2	P01898	H2-Q10	H-2 class I histocompatibility antigen, Q10 alpha chain	1.9817		sp|P01898|HA10_MOUSE details extr: 17, plas: 4, mito: 4, E.R.: 2, lyso: 2, golg: 2, pero: 1
89.56	79.1	75	P00688	Amy2	Pancreatic alpha-amylase	1.9728	P	sp|P00688|AMYP_MOUSE details extr: 17, lyso: 7, plas: 3, E.R.: 2, cyto: 1.5, cyto_nucl: 1.5, mito: 1
44.52	48.7	23	P07724	Alb	Serum albumin	1.9404		sp|P07724|ALBU_MOUSE details extr: 29, E.R.: 2.5, E.R._golg: 2 identical to seq: ALBU_MOUSE:extr
5.49	13.4	2	Q60963	Pla2g7	Platelet-activating factor acetylhydrolase	1.8847		sp|Q60963|PAFA_MOUSE details extr: 13, plas: 9, cyto: 3, E.R.: 3, pero: 3, lyso: 1
19.33	39	10	Q07456	Ambp	Protein AMBP	1.8396		sp|Q07456|AMBP_MOUSE details extr: 21, lyso: 11
14.02	11.4	8	Q60997	Dmbt1	Deleted in malignant brain tumors 1 protein	1.8363		sp|Q60997|DMBT1_MOUSE details plas: 25.5, extr_plas: 15.5, cyto: 3, extr: 2.5, E.R.: 1
10.55	54.5	24	Q00898	Serpina1e	Alpha-1-antitrypsin 1-5	1.8309		sp|Q00898|A1AT5_MOUSE details plas: 13, extr: 12, E.R.: 6, pero: 1
15.5	36.5	11	Q8C6C9	Leg1	Protein LEG1 homolog	1.8007		sp|Q8C6C9|LEG1H_MOUSE details plas: 19, extr: 11, E.R.: 1, lyso: 1
3.52	87.2	371	P11588	Mup1	Major urinary protein 1	1.7617		sp|P11588|MUP1_MOUSE details extr: 31, lyso: 1 identical to seq: MUP1_MOUSE:extr
43.75	63	32	Q00897	Serpina1d	Alpha-1-antitrypsin 1-4	1.7579		sp|Q00897|A1AT4_MOUSE details extr: 19, plas: 6, E.R.: 4, lyso: 2, pero: 1
14.5	34.5	10	P07759	Serpina3k	Serine protease inhibitor A3K	1.7509		sp|P07759|SPA3K_MOUSE details E.R.: 15, extr: 9, pero: 5, plas: 3
13.25	89.5	116	Q5FW60	Mup20	Major urinary protein 20	1.681		sp|Q5FW60|MUP20_MOUSE details extr: 30, plas: 2
4	6.8	2	Q61391	Mme	Neprilysin	1.6804		sp|Q61391|NEP_MOUSE details plas: 22, cyto: 4.5, cyto_nucl: 3.5, E.R.: 2, golg: 2, nucl: 1.5
10.8	52.7	5	P02816	Pip	Prolactin-inducible protein homolog	1.6792	P	sp|P02816|PIP_MOUSE details plas: 22, extr: 10
4.7	22.4	2	P10605	Ctsb	Cathepsin B	1.6491		sp|P10605|CATB_MOUSE details extr: 20, plas: 6, lyso: 6
2.18	6.8	1	Q6GU68	Islr	Immunoglobulin superfamily containing leucine-rich repeat protein	1.6337		sp|Q6GU68|ISLR_MOUSE details plas: 12, extr: 12, lyso: 5, E.R.: 2, golg: 1
5.4	30.2	4	P51910	Apod	Apolipoprotein D	1.5999	P	sp|P51910|APOD_MOUSE details extr: 25, cyto: 3.5, cyto_nucl: 2.5, mito: 2, plas: 1 identical to seq: APOD_MOUSE:extr
14.96	17.2	6	P09470	Ace	Angiotensin-converting enzyme	1.5564	P	sp|P09470|ACE_MOUSE details lyso: 9, golg: 9, pero: 8, extr: 4, plas: 1, nucl: 1
9.02	9.2	4	P56384	Atp5g3	ATP synthase F(0) complex subunit C3	1.5092		sp|P56384|AT5G3_MOUSE details plas: 17, mito: 13, nucl: 1, E.R.: 1
9.02	9.2	4	Q5SSE9	Abca13	ATP-binding cassette sub-family A member 13	1.5018	P	sp|Q5SSE9|ABCAD_MOUSE details plas: 30, mito: 2
21.68	40.6	21	P15947	Klk1	Kallikrein-1	1.4949		sp|P15947|KLK1_MOUSE details extr: 30, plas: 1, lyso: 1
4.38	11.2	2	C0HKG6	Rnaset2b	Ribonuclease T2-B	1.4947		sp|C0HKG6|RNT2B_MOUSE details extr: 29, lyso: 3
2	10.2	1	P06869	Plau	Urokinase-type plasminogen activator	1.4821	P	sp|P06869|UROK_MOUSE details extr: 30, lyso: 2
4	27.9	3	Q60931	Vdac3	Voltage-dependent anion-selective channel protein 3	1.4567		sp|Q60931|VDAC3_MOUSE details cyto: 15, cyto_nucl: 11, mito: 9, nucl: 5, extr: 1, lyso: 1, golg: 1
4	4.4	2	O54782	Man2b2	Epididymis-specific alpha-mannosidase	1.4522		sp|O54782|MA2B2_MOUSE details mito: 12, extr: 9, lyso: 7, plas: 1, E.R.: 1, pero: 1, golg: 1 similar to seq M2B2_MOUSE of class extr
6.22	14.9	3	P97384	Anxa11	Annexin A11	1.4433		sp|P97384|ANX11_MOUSE details cyto: 18.5, cyto_nucl: 13, pero: 5, nucl: 4.5, extr: 4
10.11	19.3	5	P08226	Apoe	Apolipoprotein E	1.4288	P	sp|P08226|APOE_MOUSE details extr: 28, plas: 2, nucl: 1, lyso: 1 identical to seq: APE_MOUSE:extr
12.42	9.8	5	Q61838	Pzp	Pregnancy zone protein	1.428		sp|Q61838|PZP_MOUSE details extr: 10, plas: 5, E.R.: 4, pero: 4, mito: 3, lyso: 3, golg: 2, nucl: 1
18.4	46.1	12	P49183	Dnase1	Deoxyribonuclease-1	1.4277		sp|P49183|DNAS1_MOUSE details mito: 10, extr: 8, plas: 5, pero: 5, golg: 2, E.R.: 1, cyto_nucl: 1
3.53	12.4	3	P18242	Ctsd	Cathepsin D	1.4262	P	sp|P18242|CATD_MOUSE details plas: 21, extr: 4, pero: 3, E.R.: 2, lyso: 2
12.14	32.8	7	O09114|	Ptgds	Prostaglandin-H2 D-isomerase	1.4217	P	sp|O09114|PTGDS_MOUSE details extr: 31, cyto: 1
4.26	7.1	2	Q61592	Gas6	Growth arrest-specific protein 6	1.3947	P	sp|Q61592|GAS6_MOUSE details extr: 25, plas: 2, nucl: 2, cyto: 1.5, cyto_pero: 1.5, E.R.: 1 similar to seq GAS6_RAT of class extr
4.07	9.6	2	Q8R242	Ctbs	Di-N-acetylchitobiase	1.3938		sp|Q8R242|DIAC_MOUSE details extr: 16, E.R.: 6, lyso: 5, plas: 4, nucl: 1
9	12.4	4	P70158	Smpdl3a	Acid sphingomyelinase-like phosphodiesterase 3a	1.3852		sp|P70158|ASM3A_MOUSE details extr: 10, pero: 9, E.R.: 6, cyto_pero: 6, lyso: 5, plas: 1
133.09	88	230	P04939	Mup3	Major urinary protein 3	1.3838		sp|P04939|MUP3_MOUSE details extr: 23, plas: 8, E.R.: 1 identical to seq: MUP3_MOUSE:extr
12.55	19.2	8	Q61847	Mep1b	Meprin A subunit beta	1.383		sp|Q61847|MEP1B_MOUSE details plas: 26, pero: 3, golg: 2, E.R.: 1
3.71	15.5	2	Q9WV54	Asah1	Acid ceramidase	1.3824		sp|Q9WV54|ASAH1_MOUSE details extr: 10, E.R.: 8, pero: 6, cyto_pero: 5.5, cyto: 3, mito: 3, lyso: 2
0.8	5.3	0	P40240	Cd9	CD9 antigen	1.3763		sp|P40240|CD9_MOUSE details plas: 28, extr: 4
23	87.2	367	B5X0G2	Mup17	Major urinary protein 17	1.3637		sp|B5X0G2|MUP17_MOUSE details extr: 31, lyso: 1
8.11	10.2	4	P09803	Cdh1	Cadherin-1	1.3598	P	sp|P09803|CADH1_MOUSE details plas: 20, pero: 5, E.R.: 3, extr: 2, lyso: 1, golg: 1
24.08	47.1	17	P03953	Cfd	Complement factor D	1.3478		sp|P03953|CFAD_MOUSE details extr: 25, nucl: 2, cyto: 2, lyso: 2, mito: 1
4.04	12.6	2	P12815	Pdcd6	Programmed cell death protein 6	1.3386	P	sp|P12815|PDCD6_MOUSE details cyto_nucl: 18.5, cyto: 16, extr: 5, mito: 4
2.01	9.6	1	Q04519	Smpd1	Sphingomyelin phosphodiesterase	1.3335	P	sp|Q04519|ASM_MOUSE details plas: 26, lyso: 3, nucl: 1, cyto: 1, E.R.: 1 identical to seq: ASM_MOUSE:lyso
13.79	27.5	7	P63260	Actg1	Actin, cytoplasmic 2	1.3288		sp|P63260|ACTG_MOUSE details cysk: 32
60.93	60.7	49	Q06890	Clu	Clusterin	1.3055	P	sp|Q06890|CLUS_MOUSE details extr: 15, extr_plas: 11, plas: 5, nucl: 4.5, cyto_nucl: 3.5, E.R.: 3, lyso: 3, cyto: 1.5
2.2	11.7	1	Q9ESG4	Tmem27	Collectrin	1.3012		sp|Q9ESG4|CLTRN_MOUSE details plas: 30, extr: 2
23.72	33	15	Q9ET22	Dpp7	Dipeptidyl peptidase 2	1.2554	P	sp|Q9ET22|DPP2_MOUSE details extr: 11, E.R.: 9, plas: 6, cyto_pero: 2.5, pero: 2, lyso: 2, golg: 1
16.26	22.7	8	Q60928	Ggt1	Gamma-glutamyltranspeptidase 1	1.2462		sp|Q60928|GGT1_MOUSE details plas: 24, E.R.: 4, pero: 2, lyso: 2
14.17	21.3	7	Q91WV7	Slc3a1	Neutral and basic amino acid transport protein rBAT	1.2417		sp|Q91WV7|SLC31_MOUSE details plas: 31, golg: 1
12.29	13.9	7	P97449	Anpep	Aminopeptidase N	1.2401	P	sp|P97449|AMPN_MOUSE details plas: 13, extr: 6, E.R.: 4, pero: 4, golg: 3, lyso: 2
4	15.2	2	Q61398	Pcolce	Procollagen C-endopeptidase enhancer 1	1.232		sp|Q61398|PCOC1_MOUSE details extr: 18, lyso: 5, plas: 3, E.R.: 2, cyto_mito: 1.83333, mito: 1.5, cyto_pero: 1.33333, golg: 1
8	14.5	4	Q7TMR0	Prcp	Lysosomal Pro-X carboxypeptidase	1.2307		sp|Q7TMR0|PCP_MOUSE details plas: 10, extr: 8, lyso: 8, E.R.: 3, golg: 2, pero: 1
148.27	56.1	175	P28825	Mep1a	Meprin A subunit alpha	1.2239		sp|P28825|MEP1A_MOUSE details plas: 27, E.R.: 3, extr: 1, pero: 1
10.59	20.4	5	P11087	Col1a1	Collagen alpha-1(I) chain	1.2221		sp|P11087|CO1A1_MOUSE details extr: 13, lyso: 8, E.R.: 5, plas: 3, nucl: 1, golg: 1, cyto_pero: 1
6.01	44.5	3	P62984	Uba52	Ubiquitin-60S ribosomal protein L40	1.2113		sp|P62984|RL40_MOUSE details cyto: 16, extr: 7, mito: 4, nucl: 3, plas:
6.12	15.2	3	Q99KR8	Fuca2	Plasma alpha-L-fucosidase	1.1974	P	sp|Q99KR8|FUCO2_MOUSE details extr: 12, mito: 8, E.R.: 5, lyso: 4, golg: 3
135.64	27.7	76	A2ARV4	Lrp2	Low-density lipoprotein receptor-related protein 2	1.196	P	sp|A2ARV4|LRP2_MOUSE details plas: 29, E.R.: 2, extr: 1
4.01	5.4	2	P20060	Hexb	Beta-hexosaminidase subunit beta	1.1909	P	sp|P20060|HEXB_MOUSE details E.R.: 8, extr: 7, lyso: 7, plas: 5, pero: 3, nucl: 1, golg: 1
10	27.8	5	Q9JIL4	Pdzk1	Na(+)/H(+) exchange regulatory cofactor NHE-RF3	1.1704		sp|Q9JIL4|NHRF3_MOUSE details cyto: 19.5, cyto_nucl: 13.3333, cyto_golg: 10.6667, nucl: 5, mito: 4, pero: 2, plas: 1
88.84	48.4	143	Q91X17	Umod	Uromodulin	1.1687		sp|Q91X17|UROM_MOUSE details plas: 22.5, extr_plas: 15, extr: 6.5, lyso: 2, E.R.: 1
74.68	59.7	57	O09043	Napsa	Napsin-A	1.1677		sp|O09043|NAPSA_MOUSE details plas: 17, extr: 7, E.R.: 7, pero: 1
219.19	54.4	214	P01132	Egf	Pro-epidermal growth factor	1.1633	P	sp|P01132|EGF_MOUSE details plas: 28, extr_plas: 16.5, extr: 3, lyso: 1
6.66	12.5	3	P16675	Ctsa	Lysosomal protective protein	1.1622	P	sp|P16675|PPGB_MOUSE details extr: 17, lyso: 5, E.R.: 4, pero: 3, plas: 2, mito: 1
4.92	12.9	2	Q8VEM8	Slc25a3	Phosphate carrier protein, mitochondrial	1.1587		sp|Q8VEM8|MPCP_MOUSE details nucl: 26, mito: 6
16.95	20.6	9	P70699	Gaa	Lysosomal alpha-glucosidase	1.1343		sp|P70699|LYAG_MOUSE details extr: 12, lyso: 11, cyto_mito: 3.33333, mito: 3, E.R.: 2, cyto_nucl: 1.66667, plas: 1, pero: 1 similar to seq LYAG_HUMAN of class lyso
7.05	19.2	4	O35448	Ppt2	Lysosomal thioesterase PPT2	1.1233		sp|O35448|PPT2_MOUSE details extr: 15, plas: 9, lyso: 2, golg: 2, cyto: 1, mito: 1, E.R.: 1, pero: 1
8.09	13	4	P54818	Galc	Galactocerebrosidase	1.1177	P	sp|P54818|GALC_MOUSE details mito: 19, extr: 4, plas: 3, pero: 3, lyso: 2, E.R.: 1 similar to seq GALC_HUMAN of class lyso
2.55	6.7	1	Q9R1Q9	Atp6ap1	V-type proton ATPase subunit S1	1.101		sp|Q9R1Q9|VAS1_MOUSE details extr: 14, plas: 7, lyso: 5, E.R.: 2, mito: 1, cyto_nucl: 1, pero: 1, golg: 1
4.04	25.6	2	P15501	Sbp	Prostatic spermine-binding protein	1.0698		sp|P15501|SPBP_MOUSE details extr: 30, mito: 1, E.R.: 1
10.11	19.5	7	Q60825	Slc34a1	Sodium-dependent phosphate transport protein 2A	0.9996		sp|Q60825|NPT2A_MOUSE details plas: 30, E.R.: 2 similar to seq NPT2_MOUSE of class plas
10.97	16.1	6	P23780	Glb1	Beta-galactosidase	0.8632	P	sp|P23780|BGAL_MOUSE details extr: 8, pero: 7, mito: 6, E.R.: 5, lyso: 5, golg: 1 identical to seq: BGAL_MOUSE:lyso
51.2	75	31	Q60932	Vdac1	Voltage-dependent anion-selective channel protein 1	0.8424	P	sp|Q60932|VDAC1_MOUSE details extr: 10, cyto: 7, mito: 5, nucl: 4, pero: 3, E.R.: 2, lyso: 1
10.01	20.1	5	P21956	Mfge8	Lactadherin	0.8416		sp|P21956|MFGM_MOUSE details plas: 14.5, extr_plas: 14.5, extr: 13.5, lyso: 4
Table S3 shows the total identified proteins based on the following criteria: 1. FDR < 5%, 2. peptides (95%) ≥1, 3. the protein can be detected with ratio at least 2 times in three biological replicates.
Unused ProtScore: It is a score of protein confidence, and reflects the amount of total and unique peptide evidence related to an identified protein. Unused ProtScore is calculated from the peptide confidence that has not yet been ‘used’ by higher scoring proteins in the experiments.
% Coverage: The percentage of matching amino acids from the identified peptides.
Peptides (95%): The number of distinct peptides with at least 95% confidence in the experiments.
Mean ratio: It represents the average value of the ratio obtained from three biological repetitions. The ratio represents 115/114. 115 and 114 were used to label exosomal proteins from J20 mice and WT mice, respectively.
iTRAQ: isobaric tag for relative and absolute quantitation.
P: It represents the protein can be expressed in the brain. Tissue expression of the identified proteins was performed by GenAtlas (http://genatlas.medecine.univ-paris5.fr/)
Subcellular localization: We performed subcellular localization prediction using the online tool WoLF PSORT (https://psort.hgc.jp/). According to species and multifasta format protein sequence, WoLF PSORT will calculate scores for possible localization sites. The larger the value, the more likely the protein is localized at the position.
U-exo: urine exosomes.
plas: Plasma membrane
E.R.: Endoplasmic reticulum
extr: Extracellular
cyto: Cytosol
nucl: Nucleus
lyso: Lysosome
mito: Mitochondria
pero: Peroxisome
golg: Golgi apparatus
cysk: Cytoskeleton

## Sheet: Table S4
Table S4. The total protein we identified in N-exo.
Unused ProtScore	% Coverage	UniProt accession	gene symbol	Name	Peptides (95%)	115:114	Expressed in brain	Subcellular localization
6.38	39.5	Q6UGQ3	Scgb2b2	Secretoglobin family 2B member 2	3	3.6573		sp|Q6UGQ3|SG2B2_MOUSE details extr: 32
14.09	48.5	Q9D3H2	Obp1a	Odorant-binding protein 1a	11	2.9136		sp|Q9D3H2|OBP1A_MOUSE details extr: 28, cyto: 3.5, cyto_nucl: 2.5
7.74	8.7	Q8BZH1	Tgm4	Protein-glutamine gamma-glutamyltransferase 4	4	2.7917		sp|Q8BZH1|TGM4_MOUSE details cyto: 14.5, cyto_pero: 10.3333, cyto_nucl: 8.66667, mito: 7.5, E.R._mito: 6, pero: 4, extr: 2, nucl: 1.5, plas: 1
2.01	4.5	Q9WU42	Ncor2	Nuclear receptor corepressor 2	1	2.7166		sp|Q9WU42|NCOR2_MOUSE details nucl: 31, cyto: 1
4	17	Q7M747	Scgb2b24	Secretoglobin family 2B member 24	2	2.4941		sp|Q7M747|S2B24_MOUSE details extr: 32
4	15.1	P18761	Ca6	Carbonic anhydrase 6	3	2.4084		sp|P18761|CAH6_MOUSE details extr: 26, E.R.: 2, lyso: 2, plas: 1, nucl: 1 similar to seq CAH6_MOUSE of class extr
4	24	A2AEP0	Obp1b	Odorant-binding protein 1b	4	2.4014		sp|A2AEP0|OBP1B_MOUSE details extr: 31, plas: 1
5.42	66.1	P00687	Amy1	Alpha-amylase 1	36	2.3926	P	sp|P00687|AMY1_MOUSE details extr: 12, pero: 9.5, lyso: 8, cyto_pero: 5.5, E.R.: 2
4.28	10.3	P97429	Anxa4	Annexin A4	2	2.2109		sp|P97429|ANXA4_MOUSE details cyto_nucl: 17.5, cyto: 15.5, nucl: 8.5, mito: 2, pero: 2, lyso: 2, extr: 1, cysk: 1
6.95	86.7	P11591	Mup5	Major urinary protein 5	50	2.2037		sp|P11591|MUP5_MOUSE details extr: 31, plas: 1 similar to seq MUP5_MOUSE of class extr
6.09	23.7	Q60590	Orm1	Alpha-1-acid glycoprotein 1	3	2.2033		sp|Q60590|A1AG1_MOUSE details extr: 17, E.R.: 12, cyto: 2.5, cyto_mito: 2
4.02	34	P01837	Igkc	Ig kappa chain C region	2	2.1829		sp|P01837|IGKC_MOUSE does not start with M sp|P01837|IGKC_MOUSE details extr: 20, nucl: 5, cyto: 4, lyso: 2, mito: 1
2.25	5.4	P97434-3	Mprip	Isoform 3 of Myosin phosphatase Rho-interacting protein	1	2.1059	P	sp|P97434-3|MPRIP_MOUSE details nucl: 30, cyto: 1, mito: 1
2.28	10.8	Q61147	Cp	Ceruloplasmin	1	2.0868	P	sp|Q61147|CERU_MOUSE details E.R.: 8, cyto: 6, plas: 5, extr: 5, pero: 4, nucl: 1, mito: 1, lyso: 1, cysk: 1
8.05	18.9	Q07456	Ambp	Protein AMBP	4	2.084		sp|Q07456|AMBP_MOUSE details extr: 21, lyso: 11 similar to seq AMBP_MOUSE of class extr
12.89	44.4	O09114	Ptgds	Prostaglandin-H2 D-isomerase	7	1.9728	P	sp|O09114|PTGDS_MOUSE details extr: 31, cyto: 1
45.67	44.7	P07724	Alb	Serum albumin	23	1.8624		sp|P07724|ALBU_MOUSE details extr: 29, E.R.: 2.5, E.R._golg: 2
105.92	51.3	P28825	Mep1a	Meprin A subunit alpha	96	1.8616		sp|P28825|MEP1A_MOUSE details plas: 27, E.R.: 3, extr: 1, pero: 1
2.27	15.2	Q9JI02	Scgb2b20	Secretoglobin family 2B member 20	1	1.8537		sp|Q9JI02|S2B20_MOUSE details extr: 18, cyto: 5, mito: 4, lyso: 2, nucl: 1, E.R.: 1, golg: 1
4	7.8	Q01279	Egfr	Epidermal growth factor receptor	2	1.852		sp|Q01279|EGFR_MOUSE details plas: 29, extr: 2, E.R.: 1
8.13	35.7	P15501	Sbp	Prostatic spermine-binding protein	5	1.8465		sp|P15501|SPBP_MOUSE details extr: 30, mito: 1, E.R.: 1
113.02	84.5	P00688	Amy2	Pancreatic alpha-amylase	97	1.8379	P	sp|P00688|AMYP_MOUSE details extr: 17, lyso: 7, plas: 3, E.R.: 2, cyto: 1.5, cyto_nucl: 1.5, mito: 1
3.07	5.4	Q07797	Lgals3bp	Galectin-3-binding protein	1	1.7984	P	sp|Q07797|LG3BP_MOUSE details plas: 16, extr: 12, lyso: 3, E.R.: 1
20.01	32.1	P07759	Serpina3k	Serine protease inhibitor A3K	14	1.7874		sp|P07759|SPA3K_MOUSE details E.R.: 15, extr: 9, pero: 5, plas: 3
10.57	81.8	Q5FW60	Mup20	Major urinary protein 20	104	1.7659		sp|Q5FW60|MUP20_MOUSE details extr: 30, plas: 2 similar to seq MUP5_MOUSE of class extr
3.75	18.1	P46412	Gpx3	Glutathione peroxidase 3	2	1.7549
138.4	87.5	P04939	Mup3	Major urinary protein 3	218	1.7381		sp|P04939|MUP3_MOUSE details extr: 23, plas: 8, E.R.: 1
46.37	65.6	Q00897	Serpina1d	Alpha-1-antitrypsin 1-4	37	1.7123		sp|Q00897|A1AT4_MOUSE details extr: 19, plas: 6, E.R.: 4, lyso: 2, pero: 1
14.42	37.7	Q8C6C9	Leg1	Protein LEG1 homolog	10	1.7123		sp|Q8C6C9|LEG1H_MOUSE details plas: 19, extr: 11, E.R.: 1, lyso: 1
2.07	8.1	Q9CZ52-2	Antxr1	Isoform 2 of Anthrax toxin receptor 1	1	1.7001	P	sp|Q9CZ52-2|ANTR1_MOUSE details plas: 21, E.R.: 5, extr: 2, golg: 2, mito: 1, pero: 1
2.01	12	O35298	Aoah	Acyloxyacyl hydrolase	1	1.697		sp|O35298|AOAH_MOUSE details plas: 18, extr: 11, lyso: 2, pero: 1
24.53	52.5	P15947	Klk1	Kallikrein-1	23	1.6927		sp|P15947|KLK1_MOUSE details extr: 30, plas: 1, lyso: 1
10.38	33	P13634	Ca1	Carbonic anhydrase 1	6	1.6857		sp|P13634|CAH1_MOUSE details cyto: 15.5, cyto_nucl: 15, nucl: 11.5, extr: 2, golg: 2, pero: 1
2.57	16.6	P06869	Plau	Urokinase-type plasminogen activator	1	1.6756	P	sp|P06869|UROK_MOUSE details extr: 30, lyso: 2
5.67	58.4	Q00898	Serpina1e	Alpha-1-antitrypsin 1-5	29	1.661		sp|Q00898|A1AT5_MOUSE details plas: 13, extr: 12, E.R.: 6, pero: 1
11.55	64.4	P07758	Serpina1a	Alpha-1-antitrypsin 1-1	36	1.6561		sp|P07758|A1AT1_MOUSE details extr: 15, plas: 8, E.R.: 8, pero: 1
5.13	11.4	P01898	H2-Q10	H-2 class I histocompatibility antigen, Q10 alpha chain	2	1.6519		sp|P01898|HA10_MOUSE details extr: 17, plas: 4, mito: 4, E.R.: 2, lyso: 2, golg: 2, pero: 1
19.02	29	Q9R1E6	Enpp2	Ectonucleotide pyrophosphatase/phosphodiesterase family member 2	11	1.6432	P	sp|Q9R1E6|ENPP2_MOUSE details extr: 17, golg: 10, pero: 4, mito: 1
4.1	9.1	Q61391	Mme	Neprilysin	2	1.629		sp|Q61391|NEP_MOUSE details plas: 22, cyto: 4.5, cyto_nucl: 3.5, E.R.: 2, golg: 2, nucl: 1.5
4.01	12.6	Q99LJ1	Fuca1	Tissue alpha-L-fucosidase	2	1.6238	P	sp|Q99LJ1|FUCO_MOUSE details extr: 14, E.R.: 12, golg: 3, pero: 2, lyso: 1
6.05	29.2	P10605	Ctsb	Cathepsin B	3	1.6108		sp|P10605|CATB_MOUSE details extr: 20, plas: 6, lyso: 6 identical to seq: CATB_MOUSE:lyso
2.02	7.9	P04925	Prnp	Major prion protein	1	1.5938	P	sp|P04925|PRIO_MOUSE details extr: 8, mito_pero: 5.5, pero: 5, golg: 5, plas: 4, mito: 4, lyso: 3, nucl: 1, cyto: 1, E.R.: 1
4.17	10.4	Q571E4	Galns	N-acetylgalactosamine-6-sulfatase	2	1.5885	P	sp|Q571E4|GALNS_MOUSE details extr: 19, lyso: 7, plas: 2, E.R.: 2, mito: 1, golg: 1
18.01	42.1	P03953	Cfd	Complement factor D	12	1.5799		sp|P03953|CFAD_MOUSE details extr: 25, nucl: 2, cyto: 2, lyso: 2, mito: 1
6.15	28.8	P02816	Pip	Prolactin-inducible protein homolog	3	1.5788	P	sp|P02816|PIP_MOUSE details plas: 22, extr: 10
10.89	11.5	P97449	Anpep	Aminopeptidase N	6	1.562	P	sp|P97449|AMPN_MOUSE details plas: 13, extr: 6, E.R.: 4, pero: 4, golg: 3, lyso: 2
19.03	20.7	P23780	Glb1	Beta-galactosidase	10	1.5572	P	sp|P23780|BGAL_MOUSE details extr: 8, pero: 7, mito: 6, E.R.: 5, lyso: 5, golg: 1
3.52	11.9	Q61592	Gas6	Growth arrest-specific protein 6	2	1.5507	P	sp|Q61592|GAS6_MOUSE details extr: 25, plas: 2, nucl: 2, cyto: 1.5, cyto_pero: 1.5, E.R.: 1 similar to seq GAS6_RAT of class extr
6	10.6	P70269	Ctse	Cathepsin E	4	1.5426		sp|P70269|CATE_MOUSE details plas: 11, extr: 11, lyso: 6, E.R.: 3, golg: 1
22.14	20.2	P09470	Ace	Angiotensin-converting enzyme	11	1.5142	P	sp|P09470|ACE_MOUSE details lyso: 9, golg: 9, pero: 8, extr: 4, plas: 1, nucl: 1
4.02	16.5	Q9DBV4	Mxra8	Matrix remodeling-associated protein 8	2	1.5131		sp|Q9DBV4|MXRA8_MOUSE details plas: 16.5, extr_plas: 11, E.R.: 7, extr: 4.5, golg: 4
2.02	7.9	P23953	Ces1c	Carboxylesterase 1C	1	1.5105		sp|P23953|EST1C_MOUSE details extr: 19, plas: 10, E.R.: 2, lyso: 1
30.67	50	P49183	Dnase1	Deoxyribonuclease-1	17	1.4851		sp|P49183|DNAS1_MOUSE details mito: 10, extr: 8, plas: 5, pero: 5, golg: 2, E.R.: 1, cyto_nucl: 1
4	9	P20060	Hexb	Beta-hexosaminidase subunit beta	2	1.4841	P	sp|P20060|HEXB_MOUSE details E.R.: 8, extr: 7, lyso: 7, plas: 5, pero: 3, nucl: 1, golg: 1
4.29	86.7	P11588	Mup1	Major urinary protein 1	331	1.4812		sp|P11588|MUP1_MOUSE details extr: 31, lyso: 1 identical to seq: MUP1_MOUSE:extr
6.03	13	Q61398	Pcolce	Procollagen C-endopeptidase enhancer 1	3	1.469		sp|Q61398|PCOC1_MOUSE details extr: 18, lyso: 5, plas: 3, E.R.: 2, cyto_mito: 1.83333, mito: 1.5, cyto_pero: 1.33333, golg: 1 identical to seq: PCO1_MOUSE:extr
3.7	16.4	Q60963	Pla2g7	Platelet-activating factor acetylhydrolase	2	1.4604		sp|Q60963|PAFA_MOUSE details extr: 13, plas: 9, cyto: 3, E.R.: 3, pero: 3, lyso: 1
8.6	13.7	P16675	Ctsa	Lysosomal protective protein	4	1.4516	P	sp|P16675|PPGB_MOUSE details extr: 17, lyso: 5, E.R.: 4, pero: 3, plas: 2, mito: 1
4.2	15.2	Q9Z0K8	Vnn1	Pantetheinase	4	1.447		sp|Q9Z0K8|VNN1_MOUSE details plas: 21, extr: 7, lyso: 3, E.R.: 1
4	15.9	P63101	Ywhaz	14-3-3 protein zeta/delta	2	1.4451		sp|P63101|1433Z_MOUSE details cyto: 28.5, cyto_nucl: 18, mito: 1 identical to seq: 143Z_MOUSE:cyto
7.78	17.1	Q6GU68	Islr	Immunoglobulin superfamily containing leucine-rich repeat protein	4	1.4442		sp|Q6GU68|ISLR_MOUSE details plas: 12, extr: 12, lyso: 5, E.R.: 2, golg: 1
4.06	9.4	P27046	Man2a1	Alpha-mannosidase 2	2	1.4354		sp|P27046|MA2A1_MOUSE details plas: 16, pero: 7, extr: 2, nucl: 2, golg: 2, mito: 1.5, E.R._mito: 1.5, cyto: 1 similar to seq M2A1_MOUSE of class golg
16	21.3	Q61847	Mep1b	Meprin A subunit beta	9	1.4333		sp|Q61847|MEP1B_MOUSE details plas: 26, pero: 3, golg: 2, E.R.: 1
5.23	16.5	Q9WV54	Asah1	Acid ceramidase	2	1.4315		sp|Q9WV54|ASAH1_MOUSE details extr: 10, E.R.: 8, pero: 6, cyto_pero: 5.5, cyto: 3, mito: 3, lyso: 2 identical to seq: ASAH_MOUSE:lyso
4.69	13.1	C0HKG6	Rnaset2b	Ribonuclease T2-B	3	1.41		sp|C0HKG6|RNT2B_MOUSE details extr: 29, lyso: 3
4.05	5.7	O54782	Man2b2	Epididymis-specific alpha-mannosidase	2	1.4055	P	sp|O54782|MA2B2_MOUSE details mito: 12, extr: 9, lyso: 7, plas: 1, E.R.: 1, pero: 1, golg: 1 similar to seq M2B2_MOUSE of class extr
4	22.5	P19639	Gstm3	Glutathione S-transferase Mu 3	2	1.3973	P	sp|P19639|GSTM3_MOUSE details cyto: 23.5, cyto_nucl: 13, mito: 5, nucl: 1.5, extr: 1, pero: 1
5.3	6.1	Q8R0I0	Ace2	Angiotensin-converting enzyme 2	3	1.3865		sp|Q8R0I0|ACE2_MOUSE details plas: 12, pero: 12, E.R.: 7, cyto: 1
15.4	30.7	P63260	Actg1	Actin, cytoplasmic 2	10	1.373		sp|P63260|ACTG_MOUSE details cysk: 32
2.12	10.4	P24638	Acp2	Lysosomal acid phosphatase	1	1.3441		sp|P24638|PPAL_MOUSE details plas: 13, golg: 7, E.R.: 4, extr: 3, lyso: 3, pero: 2 identical to seq: PPAL_MOUSE:lyso
9.59	5.7	Q5SSE9	Abca13	ATP-binding cassette sub-family A member 13	4	1.3385	P	sp|Q5SSE9|ABCAD_MOUSE details plas: 30, mito: 2
5.7	35.9	P62806	Hist1h4a	Histone H4	3	1.3277		sp|P62806|H4_MOUSE details nucl: 32
5.07	12.3	Q9QWR8	Naga	Alpha-N-acetylgalactosaminidase	2	1.3186	P	sp|Q9QWR8|NAGAB_MOUSE details extr: 9, pero: 8, mito: 5, E.R.: 3, lyso: 3, golg: 3, plas: 1
17.26	16.5	O09159	Man2b1	Lysosomal alpha-mannosidase	8	1.3091		sp|O09159|MA2B1_MOUSE details nucl: 13.5, cyto_nucl: 9, lyso: 5, extr: 4, cyto: 3.5, mito: 3, E.R.: 2, golg: 1 similar to seq M2B1_MOUSE of class lyso
2.03	6.5	Q9WUU7	Ctsz	Cathepsin Z	1	1.2977	P	sp|Q9WUU7|CATZ_MOUSE details extr: 20, lyso: 10, plas: 1, mito: 1 identical to seq: CATZ_MOUSE:lyso
3.94	14.7	O35082	Kl	Klotho	1	1.2901		sp|O35082|KLOT_MOUSE details plas: 10, E.R.: 8, E.R._golg: 7.5, golg: 5, extr: 4, lyso: 3, mito: 2
2.02	8.1	Q9ESG4	Tmem27	Collectrin	1	1.2855		sp|Q9ESG4|CLTRN_MOUSE details plas: 30, extr: 2
12.08	29.1	Q9JIL4	Pdzk1	Na(+)/H(+) exchange regulatory cofactor NHE-RF3	6	1.2789		sp|Q9JIL4|NHRF3_MOUSE details cyto: 19.5, cyto_nucl: 13.3333, cyto_golg: 10.6667, nucl: 5, mito: 4, pero: 2, plas: 1
14.34	17.7	Q91WV7	Slc3a1	Neutral and basic amino acid transport protein rBAT	7	1.2712		sp|Q91WV7|SLC31_MOUSE details plas: 31, golg: 1
4	11.7	Q9CYN9	Atp6ap2	Renin receptor	2	1.2534	P	sp|Q9CYN9|RENR_MOUSE details extr: 14, E.R.: 9, plas: 6, lyso: 3
10.16	43.2	Q9CQ60	Pgls	6-phosphogluconolactonase	5	1.2505		sp|Q9CQ60|6PGL_MOUSE details plas: 9, extr: 8, cyto_pero: 4.66667, mito: 4, cyto_nucl: 4, cyto: 3.5, lyso: 3, pero: 2.5, nucl: 2
6	12.9	P49935	Ctsh	Pro-cathepsin H	3	1.2393		sp|P49935|CATH_MOUSE details extr: 23, lyso: 4, plas: 2, mito: 2, cyto: 1
2.08	7.7	Q8K209	Adgrg1	Adhesion G-protein coupled receptor G1	1	1.2388	P	sp|Q8K209|AGRG1_MOUSE details plas: 13.5, extr_plas: 11.5, extr: 8.5, lyso: 8, E.R.: 1, cyto_mito: 1
4	12.4	Q03404	Tff2	Trefoil factor 2	2	1.2351		sp|Q03404|TFF2_MOUSE details extr: 32
4.06	19.2	O89051	Itm2b	Integral membrane protein 2B	2	1.2343	P	sp|O89051|ITM2B_MOUSE details cyto: 31, extr: 1
8.13	26.7	P08226	Apoe	Apolipoprotein E	5	1.2285	P	sp|P08226|APOE_MOUSE details extr: 28, plas: 2, nucl: 1, lyso: 1 identical to seq: APE_MOUSE:extr
5.7	10.4	Q9CZT5	Vasn	Vasorin	3	1.2261		sp|Q9CZT5|VASN_MOUSE details plas: 16, extr: 5, golg: 4, lyso: 3, E.R.: 2, pero: 2
16.33	10.9	Q61838	Pzp	Pregnancy zone protein	8	1.226		sp|Q61838|PZP_MOUSE details extr: 10, plas: 5, E.R.: 4, pero: 4, mito: 3, lyso: 3, golg: 2, nucl: 1
63.56	61.2	Q06890	Clu	Clusterin	50	1.2243	P	sp|Q06890|CLUS_MOUSE details extr: 15, extr_plas: 11, plas: 5, nucl: 4.5, cyto_nucl: 3.5, E.R.: 3, lyso: 3, cyto: 1.5
23.36	25.4	P70699	Gaa	Lysosomal alpha-glucosidase	16	1.2238		sp|P70699|LYAG_MOUSE details extr: 12, lyso: 11, cyto_mito: 3.33333, mito: 3, E.R.: 2, cyto_nucl: 1.66667, plas: 1, pero: 1 similar to seq LYAG_HUMAN of class lyso
12.12	22.1	O89023	Tpp1	Tripeptidyl-peptidase 1	6	1.2174	P	sp|O89023|TPP1_MOUSE details extr: 12, lyso: 9, plas: 4, nucl: 3, E.R.: 2, cyto: 1.5, cyto_mito: 1.5
3.3	16.1	P63082	Atp6v0c	V-type proton ATPase 16 kDa proteolipid subunit	3	1.2157		sp|P63082|VATL_MOUSE details plas: 14, lyso: 9, extr: 6, mito: 3 identical to seq: VATL_MOUSE:lyso
8.17	8.3	Q9JLB4	Cubn	Cubilin	4	1.1988		sp|Q9JLB4|CUBN_MOUSE details plas: 21, nucl: 5.5, extr: 5, cyto_nucl: 3.5
4.04	5.7	P16406	Enpep	Glutamyl aminopeptidase	2	1.1966	P	sp|P16406|AMPE_MOUSE details plas: 12, E.R.: 8, extr: 5, pero: 5, golg: 2
2.41	5.6	P06728	Apoa4	Apolipoprotein A-IV	1	1.1907	P	sp|P06728|APOA4_MOUSE details extr: 22, E.R.: 10
6.21	16.2	Q920A5	Scpep1	Retinoid-inducible serine carboxypeptidase	3	1.1901		sp|Q920A5|RISC_MOUSE details extr: 14, plas: 8, E.R.: 6, golg: 2, mito: 1, lyso: 1
4.01	11.3	Q9R0B9	Plod2	Procollagen-lysine,2-oxoglutarate 5-dioxygenase 2	2	1.1812	P	sp|Q9R0B9|PLOD2_MOUSE details mito: 18, pero: 8, extr: 3, E.R.: 2, lyso: 1
14.9	21.1	Q60928	Ggt1	Gamma-glutamyltranspeptidase 1	7	1.1777		sp|Q60928|GGT1_MOUSE details plas: 24, E.R.: 4, pero: 2, lyso: 2
156.15	32.2	A2ARV4	Lrp2	Low-density lipoprotein receptor-related protein 2	88	1.16	P	sp|A2ARV4|LRP2_MOUSE details plas: 29, E.R.: 2, extr: 1
24.63	46.3	Q9ET22	Dpp7	Dipeptidyl peptidase 2	16	1.1536	P	sp|Q9ET22|DPP2_MOUSE details extr: 11, E.R.: 9, plas: 6, cyto_pero: 2.5, pero: 2, lyso: 2, golg: 1
7.09	12.8	P70158	Smpdl3a	Acid sphingomyelinase-like phosphodiesterase 3a	3	1.1356		sp|P70158|ASM3A_MOUSE details extr: 10, pero: 9, E.R.: 6, cyto_pero: 6, lyso: 5, plas: 1
197.99	53.7	P01132	Egf	Pro-epidermal growth factor	205	1.1304	P	sp|P01132|EGF_MOUSE details plas: 28, extr_plas: 16.5, extr: 3, lyso: 1
4.08	36.7	P62984	Uba52	Ubiquitin-60S ribosomal protein L40	2	1.1276		sp|P62984|RL40_MOUSE details cyto: 16, extr: 7, mito: 4, nucl: 3, plas: 2
5.64	23.3	P51910	Apod	Apolipoprotein D	3	1.1207	P	sp|P51910|APOD_MOUSE details extr: 25, cyto: 3.5, cyto_nucl: 2.5, mito: 2, plas: 1 identical to seq: APOD_MOUSE:extr
96.97	64	O09043	Napsa	Napsin-A	77	1.1038		sp|O09043|NAPSA_MOUSE details plas: 17, extr: 7, E.R.: 7, pero: 1
24.67	13.4	Q60997	Dmbt1	Deleted in malignant brain tumors 1 protein	15	1.0974		sp|Q60997|DMBT1_MOUSE details plas: 25.5, extr_plas: 15.5, cyto: 3, extr: 2.5, E.R.: 1
10	10.4	Q7TMR0	Prcp	Lysosomal Pro-X carboxypeptidase	5	1.0874		sp|Q7TMR0|PCP_MOUSE details plas: 10, extr: 8, lyso: 8, E.R.: 3, golg: 2, pero: 1
11.73	23.6	Q60825	Slc34a1	Sodium-dependent phosphate transport protein 2A	7	1.0563		sp|Q60825|NPT2A_MOUSE details plas: 30, E.R.: 2
21.76	52	Q60932	Vdac1	Voltage-dependent anion-selective channel protein 1	14	1.0442	P	sp|Q60932|VDAC1_MOUSE details extr: 10, cyto: 7, mito: 5, nucl: 4, pero: 3, E.R.: 2, lyso: 1
16.41	25.2	Q99KR8	Fuca2	Plasma alpha-L-fucosidase	8	1.0103	P	sp|Q99KR8|FUCO2_MOUSE details extr: 12, mito: 8, E.R.: 5, lyso: 4, golg: 3
4	6.2	Q8VEM8	Slc25a3	Phosphate carrier protein, mitochondrial	2	1.0094		sp|Q8VEM8|MPCP_MOUSE details nucl: 26, mito: 6 identical to seq: MPCP_MOUSE:mito
6.54	19.7	P21956	Mfge8	Lactadherin	3	0.9465		sp|P21956|MFGM_MOUSE details plas: 14.5, extr_plas: 14.5, extr: 13.5, lyso: 4
6	16.2	P11152	Lpl	Lipoprotein lipase	3	0.9436	P	sp|P11152|LIPL_MOUSE details plas: 7, extr: 7, pero: 6, lyso: 6, mito: 4, E.R.: 1, golg: 1
8.4	9.6	P54818	Galc	Galactocerebrosidase	5	0.9068	P	sp|P54818|GALC_MOUSE details mito: 19, extr: 4, plas: 3, pero: 3, lyso: 2, E.R.: 1 similar to seq GALC_HUMAN of class lyso
80.49	58.7	Q91X17	Umod	Uromodulin	126	0.9039		sp|Q91X17|UROM_MOUSE details plas: 22.5, extr_plas: 15, extr: 6.5, lyso: 2, E.R.: 1
10	23.5	O35448	Ppt2	Lysosomal thioesterase PPT2	6	0.9026		sp|O35448|PPT2_MOUSE details extr: 15, plas: 9, lyso: 2, golg: 2, cyto: 1, mito: 1, E.R.: 1, pero: 1
2.01	6.4	Q61543	Glg1	Golgi apparatus protein 1	1	0.8426		sp|Q61543|GSLG1_MOUSE details plas: 11, extr: 9, golg: 5.5, pero: 5, E.R._golg: 3.5, lyso: 1 similar to seq GLG1_HUMAN of class golg
Table S4 shows the total identified proteins based on the following cerita: FDR ＜5% and peptides （95%）≥1.
Unused ProtScore: It is a score of protein confidence, and reflects the amount of total and unique peptide evidence related to an identified protein. Unused ProtScore is calculated from the peptide confidence that has not yet been ‘used’ by higher scoring proteins in the experiments.
% Coverage: The percentage of matching amino acids from the identified peptides.
Peptides (95%): The number of distinct peptides with at least 95% confidence in the experiments.
115/114: The ratio represents the relative abundance of the protein between the J20 and WT groups. 115 was used for labelling exosomal protein of J20 mouse, and 114 was used for labelling exosomal protein of wild type mouse.
iTRAQ: isobaric tag for relative and absolute quantitation.
P: It represents the protein can be expressed in the brain. Tissue expression of the identified proteins was performed by GenAtlas (http://genatlas.medecine.univ-paris5.fr/)
Subcellular localization: We performed subcellular localization prediction using the online tool WoLF PSORT (https://psort.hgc.jp/). According to species and multifasta format protein sequence, WoLF PSORT will calculate scores for possible localization sites. The larger the value, the more likely the protein is localized at the position.
N-exo: neuron-derived exosomes.
plas: Plasma membrane
E.R.: Endoplasmic reticulum
extr: Extracellular
cyto: Cytosol
nucl: Nucleus
lyso: Lysosome
mito: Mitochondria
pero: Peroxisome
golg: Golgi apparatus
cysk: Cytoskeleton

## Sheet: Table S5
Table S5. GO enrichment analysis of the common different proteins in both U-exo and N-exo.
Terms	Category	Description	LogP	Enrichment factor	Total Gene In Library	Gene In GO	Gene In Hit List	Gene In GO And Hit List	Hit ratio (%)	Hits
GO:0045861	GO Biological Processes	negative regulation of proteolysis	-6.42756	11.4704	20704	361	40	8	20	Pzp|Ambp|Ctsb|Gas6|Plau|Serpina1d|Serpina1e|Serpina3k
GO:0010466	GO Biological Processes	negative regulation of peptidase activity	-6.20341	13.829	20704	262	40	7	17.5	Pzp|Ambp|Ctsb|Gas6|Serpina1d|Serpina1e|Serpina3k
GO:0030162	GO Biological Processes	regulation of proteolysis	-5.9307	6.89214	20704	751	40	10	25	Pzp|Ambp|Apoe|Clu|Ctsb|Gas6|Plau|Serpina1d|Serpina1e|Serpina3k
GO:0051346	GO Biological Processes	negative regulation of hydrolase activity	-5.24056	9.89945	20704	366	40	7	17.5	Pzp|Ambp|Ctsb|Gas6|Serpina1d|Serpina1e|Serpina3k
GO:0052547	GO Biological Processes	regulation of peptidase activity	-4.6902	8.14202	20704	445	40	7	17.5	Pzp|Ambp|Ctsb|Gas6|Serpina1d|Serpina1e|Serpina3k
GO:0043086	GO Biological Processes	negative regulation of catalytic activity	-4.46872	6.21742	20704	666	40	8	20	Pzp|Ambp|Apoe|Ctsb|Gas6|Serpina1d|Serpina1e|Serpina3k
GO:0010951	GO Biological Processes	negative regulation of endopeptidase activity	-3.33157	11.0128	20704	188	40	4	10	Gas6|Serpina1d|Serpina1e|Serpina3k
GO:0051604	GO Biological Processes	protein maturation	-4.6269	10.2495	20704	303	40	6	15	Ambp|Klk1|Anpep|Mep1a|Mme|Plau
GO:0016485	GO Biological Processes	protein processing	-4.16422	11.5536	20704	224	40	5	12.5	Klk1|Anpep|Mep1a|Mme|Plau
GO:0098801	GO Biological Processes	regulation of renal system process	-4.10712	36.1116	20704	43	40	3	7.5	Ace|Gas6|Anpep
GO:0051048	GO Biological Processes	negative regulation of secretion	-3.18235	10.0505	20704	206	40	4	10	Ace|Apoe|Anpep|Mup1
GO:0001944	GO Biological Processes	vasculature development	-3.03729	5.2195	20704	595	40	6	15	Ace|Actg1|Cfd|Apoe|Anpep|Plau
GO:0008217	GO Biological Processes	regulation of blood pressure	-3.03229	9.16106	20704	226	40	4	10	Ace|Gas6|Klk1|Anpep
GO:0005903	GO Cellular Components	brush border	-5.08562	17.9722	20704	144	40	5	12.5	Ace|Anpep|Mme|Slc3a1|Cltrn
GO:0031526	GO Cellular Components	brush border membrane	-4.79148	26.2076	20704	79	40	4	10	Ace|Anpep|Slc3a1|Cltrn
GO:0098862	GO Cellular Components	cluster of actin-based cell projections	-4.34688	12.6244	20704	205	40	5	12.5	Ace|Anpep|Mme|Slc3a1|Cltrn
GO:0005773	GO Cellular Components	vacuole	-4.56308	6.40991	20704	646	40	8	20	Ace|Apoe|Asah1|Ctsb|H2-Q10|Man2b2|Slc3a1|Rnaset2b
GO:0000323	GO Cellular Components	lytic vacuole	-4.077	6.51655	20704	556	40	7	17.5	Ace|Apoe|Asah1|Ctsb|H2-Q10|Man2b2|Rnaset2b
GO:0005764	GO Cellular Components	lysosome	-4.077	6.51655	20704	556	40	7	17.5	Ace|Apoe|Asah1|Ctsb|H2-Q10|Man2b2|Rnaset2b
GO:0070062	GO Cellular Components	extracellular exosome	-4.32081	19.9077	20704	104	40	4	10	Ace|Actg1|Alb|Anpep
GO:1903561	GO Cellular Components	extracellular vesicle	-4.1212	17.6957	20704	117	40	4	10	Ace|Actg1|Alb|Anpep
GO:0043230	GO Cellular Components	extracellular organelle	-3.99627	16.4317	20704	126	40	4	10	Ace|Actg1|Alb|Anpep
GO:0065010	GO Cellular Components	extracellular membrane-bounded organelle	-3.99627	16.4317	20704	126	40	4	10	Ace|Actg1|Alb|Anpep
GO:0034364	GO Cellular Components	high-density lipoprotein particle	-4.26943	40.8632	20704	38	40	3	7.5	Apoe|Clu|Pla2g7
GO:0034358	GO Cellular Components	plasma lipoprotein particle	-3.99088	33.0383	20704	47	40	3	7.5	Apoe|Clu|Pla2g7
GO:1990777	GO Cellular Components	lipoprotein particle	-3.99088	33.0383	20704	47	40	3	7.5	Apoe|Clu|Pla2g7
GO:0032994	GO Cellular Components	protein-lipid complex	-3.91028	31.056	20704	50	40	3	7.5	Apoe|Clu|Pla2g7
GO:0031012	GO Cellular Components	extracellular matrix	-3.32184	5.91543	20704	525	40	6	15	Pzp|Alb|Ambp|Apoe|Ctsb|Serpina3k
GO:0030312	GO Cellular Components	external encapsulating structure	-3.31312	5.89298	20704	527	40	6	15	Pzp|Alb|Ambp|Apoe|Ctsb|Serpina3k
GO:0062023	GO Cellular Components	collagen-containing extracellular matrix	-3.02375	6.53535	20704	396	40	5	12.5	Pzp|Alb|Ambp|Ctsb|Serpina3k
GO:0004175	GO Molecular Functions	endopeptidase activity	-6.79858	10.2834	20704	453	40	9	22.5	Ace|Cfd|Ctsb|Klk1|Mep1a|Mep1b|Mme|Pip|Plau
GO:0008233	GO Molecular Functions	peptidase activity	-6.5586	8.07488	20704	641	40	10	25	Ace|Cfd|Ctsb|Klk1|Anpep|Mep1a|Mep1b|Mme|Pip|Plau
GO:0008236	GO Molecular Functions	serine-type peptidase activity	-3.14339	9.81232	20704	211	40	4	10	Ace|Cfd|Klk1|Plau
GO:0017171	GO Molecular Functions	serine hydrolase activity	-3.10543	9.58519	20704	216	40	4	10	Ace|Cfd|Klk1|Plau
GO:0061134	GO Molecular Functions	peptidase regulator activity	-6.15925	13.6211	20704	266	40	7	17.5	Pzp|Ambp|Gas6|Pcolce|Serpina1d|Serpina1e|Serpina3k
GO:0004866	GO Molecular Functions	endopeptidase inhibitor activity	-5.46423	14.3778	20704	216	40	6	15	Pzp|Ambp|Gas6|Serpina1d|Serpina1e|Serpina3k
GO:0030414	GO Molecular Functions	peptidase inhibitor activity	-5.37327	13.8643	20704	224	40	6	15	Pzp|Ambp|Gas6|Serpina1d|Serpina1e|Serpina3k
GO:0004867	GO Molecular Functions	serine-type endopeptidase inhibitor activity	-5.30246	19.9077	20704	130	40	5	12.5	Pzp|Ambp|Serpina1d|Serpina1e|Serpina3k
GO:0061135	GO Molecular Functions	endopeptidase regulator activity	-5.28572	13.3862	20704	232	40	6	15	Pzp|Ambp|Gas6|Serpina1d|Serpina1e|Serpina3k
GO:0004857	GO Molecular Functions	enzyme inhibitor activity	-3.8702	7.48337	20704	415	40	6	15	Pzp|Ambp|Gas6|Serpina1d|Serpina1e|Serpina3k
GO:0008237	GO Molecular Functions	metallopeptidase activity	-4.55987	13.9892	20704	185	40	5	12.5	Ace|Anpep|Mep1a|Mep1b|Mme
GO:0008238	GO Molecular Functions	exopeptidase activity	-4.45717	21.5667	20704	96	40	4	10	Ace|Anpep|Mep1a|Mme
GO:0008270	GO Molecular Functions	zinc ion binding	-4.29367	5.87348	20704	705	40	8	20	Ace|Alb|Car1|Car6|Anpep|Mep1a|Mep1b|Mme
GO:0008235	GO Molecular Functions	metalloexopeptidase activity	-3.65275	25.4557	20704	61	40	3	7.5	Ace|Anpep|Mep1a
GO:0042277	GO Molecular Functions	peptide binding	-4.09868	8.23767	20704	377	40	6	15	Apoe|Clu|Ctsb|H2-Q10|Anpep|Mme
GO:0033218	GO Molecular Functions	amide binding	-3.6691	6.8708	20704	452	40	6	15	Apoe|Clu|Ctsb|H2-Q10|Anpep|Mme
GO:0005550	GO Molecular Functions	pheromone binding	-3.11434	16.6968	20704	93	40	3	7.5	Mup1|Mup3|Mup20
GO: Gene Ontology.
Category: Classification of GO Terms.
Terms: GO term identifer.
Description: Term name.
Logp: Log10(p-value), i.e., -2 represents 0.01, the more negative the better.
Enrichment factor: Hit Ratio/Background ratio (Background ratio:Gene In GO/ Total Gene In Library), indicating how many fold more given pathway members are found in our gene list compared to what would have been expected by chance.
Total Gene In Library: Total genes in the background gene list, defaults to all genes in the genome.
Gene In GO: Genes Of Genome in this Term.
Gene In Hit List: Genes Of Upload Hit List.
Gene In GO And Hit List: Genes Of Upload Hit List in this Term.
Hit Ratio (%): Gene In GO And Hit List/Gene In Hit List (100%).
Hits: List of Symbols of upload hits in this term.
U-exo: Urine exosomes.
N-exo: Neuron-derived exosomes.

## Sheet: Table S6
Table S6. Summary of the common different proteins enriched in biological process.
Category	Description	Pzp	Ambp	Ctsb	Gas6	Plau	Serpina1d	Serpina1e	Serpina3k	Apoe	Clu	Mme	Ace	Anpep	Klk1	Mep1a	Actg1	Cfd	Mup1
GO Biological Processes	negative regulation of proteolysis	√	√	√	√	√	√	√	√
GO Biological Processes	negative regulation of peptidase activity	√	√	√	√		√	√	√
GO Biological Processes	regulation of proteolysis	√	√	√	√	√	√	√	√	√	√
GO Biological Processes	negative regulation of hydrolase activity	√	√	√	√		√	√	√
GO Biological Processes	regulation of peptidase activity	√	√	√	√		√	√	√
GO Biological Processes	negative regulation of catalytic activity	√	√	√	√		√	√	√	√
GO Biological Processes	negative regulation of endopeptidase activity				√		√	√	√
GO Biological Processes	protein maturation		√			√						√		√	√	√
GO Biological Processes	protein processing					√						√		√	√	√
GO Biological Processes	regulation of renal system process				√								√	√
GO Biological Processes	negative regulation of secretion									√			√	√					√
GO Biological Processes	vasculature development					√				√			√	√			√	√
GO Biological Processes	regulation of blood pressure				√								√	√	√
Category: Classification of GO Terms.
Description: Term name.
√ means that the protein is enriched in a biological process term

## Sheet: Table S7
Table S7. GO enrichment analysis of the total identified U-exo proteins.
Category	Terms	Group ID	Description	Logp	Enrichment factor	Total Gene In Library	Gene In GO	Gene In Hit List	Gene In GO And Hit List	Hit Ratio (%)	Hits
GO Biological Processes	GO:0030149	Cluster 1	sphingolipid catabolic process	-7.03933	44	20558	30	78	5	6.4	Asah1,Galc,Hexb,Smpd1,Smpdl3a,Pla2g7,Apoe
GO Biological Processes	GO:0030149		sphingolipid catabolic process	-7.03933	44	20558	30	78	5	6.4	Asah1,Galc,Hexb,Smpd1,Smpdl3a
GO Biological Processes	GO:0046466		membrane lipid catabolic process	-6.75387	39	20558	34	78	5	6.4	Asah1,Galc,Hexb,Smpd1,Smpdl3a
GO Biological Processes	GO:0046514		ceramide catabolic process	-4.24278	40	20558	20	78	3	3.8	Asah1,Galc,Hexb
GO Biological Processes	GO:0006665		sphingolipid metabolic process	-3.8491	10	20558	131	78	5	6.4	Asah1,Galc,Hexb,Smpd1,Smpdl3a
GO Biological Processes	GO:0044242		cellular lipid catabolic process	-3.73272	7.2	20558	219	78	6	7.7	Asah1,Galc,Hexb,Smpd1,Pla2g7,Smpdl3a
GO Biological Processes	GO:0016042		lipid catabolic process	-3.63927	5.7	20558	324	78	7	9	Apoe,Asah1,Galc,Hexb,Smpd1,Pla2g7,Smpdl3a
GO Biological Processes	GO:0006672		ceramide metabolic process	-3.41726	12	20558	90	78	4	5.1	Asah1,Galc,Hexb,Smpd1
GO Biological Processes	GO:0006643		membrane lipid metabolic process	-3.268	7.5	20558	175	78	5	6.4	Asah1,Galc,Hexb,Smpd1,Smpdl3a
GO Biological Processes	GO:0097242	Cluster 2	amyloid-beta clearance	-4.98722	29	20558	36	78	4	5.1	Apoe,Clu,Lrp2,Mme,Ace,Egf,Gas6,Mfge8,Cd9,Dmbt1,Actg1,Anxa11
GO Biological Processes	GO:0097242		amyloid-beta clearance	-4.98722	29	20558	36	78	4	5.1	Apoe,Clu,Lrp2,Mme
GO Biological Processes	GO:0050435		amyloid-beta metabolic process	-4.31199	20	20558	53	78	4	5.1	Ace,Apoe,Clu,Mme
GO Biological Processes	GO:0045807		positive regulation of endocytosis	-4.12079	8.5	20558	186	78	6	7.7	Apoe,Clu,Egf,Gas6,Lrp2,Mfge8
GO Biological Processes	GO:0006898		receptor-mediated endocytosis	-3.51874	6.6	20558	240	78	6	7.7	Apoe,Cd9,Clu,Dmbt1,Egf,Lrp2
GO Biological Processes	GO:0006897		endocytosis	-3.15977	3.4	20558	777	78	10	13	Actg1,Anxa11,Apoe,Cd9,Clu,Dmbt1,Egf,Gas6,Lrp2,Mfge8
GO Biological Processes	GO:0030162	Cluster 3	regulation of proteolysis	-4.67234	4.3	20558	740	78	12	15	Pzp,Ambp,Apoe,Cdh1,Clu,Ctsd,Egf,Gas6,Pdcd6,Serpina1d,Serpina1e,Serpina3k
GO Biological Processes	GO:0030162		regulation of proteolysis	-4.67234	4.3	20558	740	78	12	15	Pzp,Ambp,Apoe,Cdh1,Clu,Ctsd,Egf,Gas6,Pdcd6,Serpina1d,Serpina1e,Serpina3k
GO Biological Processes	GO:0052547		regulation of peptidase activity	-4.50871	5.6	20558	422	78	9	12	Pzp,Ambp,Cdh1,Ctsd,Gas6,Pdcd6,Serpina1d,Serpina1e,Serpina3k
GO Biological Processes	GO:0010466		negative regulation of peptidase activity	-3.46152	6.4	20558	246	78	6	7.7	Pzp,Ambp,Gas6,Serpina1d,Serpina1e,Serpina3k
GO Biological Processes	GO:0052548		regulation of endopeptidase activity	-3.45903	5.3	20558	347	78	7	9	Cdh1,Ctsd,Gas6,Pdcd6,Serpina1d,Serpina1e,Serpina3k
GO Biological Processes	GO:0045861		negative regulation of proteolysis	-3.39961	5.2	20558	355	78	7	9	Pzp,Ambp,Cdh1,Gas6,Serpina1d,Serpina1e,Serpina3k
GO Biological Processes	GO:0070201	Cluster 4	regulation of establishment of protein localization	-4.3392	4.3	20558	674	78	11	14	Apod,Apoe,Cdh1,Ctsd,Egf,Gas6,Lrp2,Mup1,Umod,Cltrn,Pdzk1,Ace,Hexb,Abca13
GO Biological Processes	GO:0070201		regulation of establishment of protein localization	-4.3392	4.3	20558	674	78	11	14	Apod,Apoe,Cdh1,Ctsd,Egf,Gas6,Lrp2,Mup1,Umod,Cltrn,Pdzk1
GO Biological Processes	GO:0051223		regulation of protein transport	-3.81558	4.1	20558	642	78	10	13	Apod,Apoe,Cdh1,Egf,Gas6,Lrp2,Mup1,Umod,Cltrn,Pdzk1
GO Biological Processes	GO:0090087		regulation of peptide transport	-3.5889	3.8	20558	685	78	10	13	Apod,Apoe,Cdh1,Egf,Gas6,Lrp2,Mup1,Umod,Cltrn,Pdzk1
GO Biological Processes	GO:1905953		negative regulation of lipid localization	-3.09492	16	20558	48	78	3	3.8	Apoe,Egf,Mup1
GO Biological Processes	GO:0010876		lipid localization	-3.09278	4.6	20558	400	78	7	9	Ace,Apod,Apoe,Egf,Hexb,Mup1,Abca13
GO Biological Processes	GO:0005975	Cluster 5	carbohydrate metabolic process	-4.29234	4.7	20558	562	78	10	13	Apod,Glb1,Egf,Gaa,Hexb,Man2b2,Mup1,Slc3a1,Fuca2,Ctbs
GO Biological Processes	GO:0005975		carbohydrate metabolic process	-4.29234	4.7	20558	562	78	10	13	Apod,Glb1,Egf,Gaa,Hexb,Man2b2,Mup1,Slc3a1,Fuca2,Ctbs
GO Biological Processes	GO:0007610	Cluster 6	behavior	-3.95606	3.9	20558	744	78	11	14	Ace,Alb,Apoe,Gaa,Hexb,Mme,Mup1,Ptgds,Vdac1,Vdac3,Mup20
GO Biological Processes	GO:0007610		behavior	-3.95606	3.9	20558	744	78	11	14	Ace,Alb,Apoe,Gaa,Hexb,Mme,Mup1,Ptgds,Vdac1,Vdac3,Mup20
GO Biological Processes	GO:0001568	Cluster 7	blood vessel development	-3.94066	3.9	20558	747	78	11	14	Ace,Actg1,Apoe,Col1a1,Egf,Lrp2,Anpep,Mfge8,Pdcd6,Plau,Prcp
GO Biological Processes	GO:0001568		blood vessel development	-3.94066	3.9	20558	747	78	11	14	Ace,Actg1,Apoe,Col1a1,Egf,Lrp2,Anpep,Mfge8,Pdcd6,Plau,Prcp
GO Biological Processes	GO:0048514		blood vessel morphogenesis	-3.78282	4.1	20558	648	78	10	13	Ace,Actg1,Apoe,Egf,Lrp2,Anpep,Mfge8,Pdcd6,Plau,Prcp
GO Biological Processes	GO:0001944		vasculature development	-3.77148	3.7	20558	781	78	11	14	Ace,Actg1,Apoe,Col1a1,Egf,Lrp2,Anpep,Mfge8,Pdcd6,Plau,Prcp
GO Biological Processes	GO:0072358		cardiovascular system development	-3.77148	3.7	20558	781	78	11	14	Ace,Actg1,Apoe,Col1a1,Egf,Lrp2,Anpep,Mfge8,Pdcd6,Plau,Prcp
GO Biological Processes	GO:0001525		angiogenesis	-3.01302	3.9	20558	537	78	8	10	Ace,Actg1,Egf,Anpep,Mfge8,Pdcd6,Plau,Prcp
GO Biological Processes	GO:0043171	Cluster 8	peptide catabolic process	-3.89184	30	20558	26	78	3	3.8	Ace,Ggt1,Anpep,Gas6,Egf,Umod
GO Biological Processes	GO:0043171		peptide catabolic process	-3.89184	30	20558	26	78	3	3.8	Ace,Ggt1,Anpep
GO Biological Processes	GO:0098801		regulation of renal system process	-3.29682	19	20558	41	78	3	3.8	Ace,Gas6,Anpep
GO Biological Processes	GO:0061098		positive regulation of protein tyrosine kinase activity	-3.14923	17	20558	46	78	3	3.8	Ace,Egf,Gas6
GO Biological Processes	GO:0003014		renal system process	-3.04446	9.3	20558	113	78	4	5.1	Ace,Gas6,Anpep,Umod
GO Biological Processes	GO:0006820	Cluster 9	anion transport	-3.42068	4	20558	588	78	9	12	Ace,Apoe,Lrp2,Slc25a3,Slc34a1,Slc3a1,Vdac1,Cltrn,Pdzk1
GO Biological Processes	GO:0006820		anion transport	-3.42068	4	20558	588	78	9	12	Ace,Apoe,Lrp2,Slc25a3,Slc34a1,Slc3a1,Vdac1,Cltrn,Pdzk1
GO Biological Processes	GO:0006954	Cluster 10	inflammatory response	-3.32402	3.6	20558	740	78	10	13	Ace,Apod,Apoe,Clu,Dnase1,Ggt1,Mep1b,Umod,Pla2g7,Prcp
GO Biological Processes	GO:0006954		inflammatory response	-3.32402	3.6	20558	740	78	10	13	Ace,Apod,Apoe,Clu,Dnase1,Ggt1,Mep1b,Umod,Pla2g7,Prcp
GO Biological Processes	GO:0042060	Cluster 11	wound healing	-3.13771	4.7	20558	393	78	7	9	Actg1,Apoe,Cd9,Col1a1,Gas6,Plau,Prcp
GO Biological Processes	GO:0042060		wound healing	-3.13771	4.7	20558	393	78	7	9	Actg1,Apoe,Cd9,Col1a1,Gas6,Plau,Prcp
GO Biological Processes	GO:0030195		negative regulation of blood coagulation	-3.09492	16	20558	48	78	3	3.8	Apoe,Cd9,Plau
GO Biological Processes	GO:1900047		negative regulation of hemostasis	-3.06866	16	20558	49	78	3	3.8	Apoe,Cd9,Plau
GO Biological Processes	GO:0050819		negative regulation of coagulation	-3.04297	16	20558	50	78	3	3.8	Apoe,Cd9,Plau
GO Cellular Components	GO:0000323	Cluster 1	lytic vacuole	-16.2018	11	20641	554	78	22	28	Ace,Anxa11,Apoe,Asah1,Glb1,Ctsb,Ctsd,Gaa,Galc,H2-Q10,Hexb,Napsa,Man2b2,Ctsa,Smpd1,Ppt2,Fuca2,Rnaset2b,Tmem106b,Prcp,Ctbs,Dpp7,Slc3a1
GO Cellular Components	GO:0000323		lytic vacuole	-16.2018	11	20641	554	78	22	28	Ace,Anxa11,Apoe,Asah1,Glb1,Ctsb,Ctsd,Gaa,Galc,H2-Q10,Hexb,Napsa,Man2b2,Ctsa,Smpd1,Ppt2,Fuca2,Rnaset2b,Tmem106b,Prcp,Ctbs,Dpp7
GO Cellular Components	GO:0005764		lysosome	-16.2018	11	20641	554	78	22	28	Ace,Anxa11,Apoe,Asah1,Glb1,Ctsb,Ctsd,Gaa,Galc,H2-Q10,Hexb,Napsa,Man2b2,Ctsa,Smpd1,Ppt2,Fuca2,Rnaset2b,Tmem106b,Prcp,Ctbs,Dpp7
GO Cellular Components	GO:0005773		vacuole	-15.9634	9.5	20641	644	78	23	29	Ace,Anxa11,Apoe,Asah1,Glb1,Ctsb,Ctsd,Gaa,Galc,H2-Q10,Hexb,Napsa,Man2b2,Ctsa,Slc3a1,Smpd1,Ppt2,Fuca2,Rnaset2b,Tmem106b,Prcp,Ctbs,Dpp7
GO Cellular Components	GO:0031526	Cluster 2	brush border membrane	-7.67193	23	20641	80	78	7	9	Ace,Lrp2,Anpep,Slc34a1,Slc3a1,Cltrn,Pdzk1,Mme,Actg1,Cd9,Cdh1,Ctsb,Klk1,Pip,Umod,Ctsd
GO Cellular Components	GO:0031526		brush border membrane	-7.67193	23	20641	80	78	7	9	Ace,Lrp2,Anpep,Slc34a1,Slc3a1,Cltrn,Pdzk1
GO Cellular Components	GO:0005903		brush border	-7.12133	15	20641	145	78	8	10	Ace,Lrp2,Anpep,Mme,Slc34a1,Slc3a1,Cltrn,Pdzk1
GO Cellular Components	GO:0098862		cluster of actin-based cell projections	-5.95581	10	20641	206	78	8	10	Ace,Lrp2,Anpep,Mme,Slc34a1,Slc3a1,Cltrn,Pdzk1
GO Cellular Components	GO:0045177		apical part of cell	-5.66757	6	20641	488	78	11	14	Actg1,Cd9,Cdh1,Ctsb,Lrp2,Klk1,Pip,Slc34a1,Slc3a1,Umod,Pdzk1
GO Cellular Components	GO:0016324		apical plasma membrane	-4.10971	5.7	20641	370	78	8	10	Cd9,Ctsb,Lrp2,Pip,Slc34a1,Slc3a1,Umod,Pdzk1
GO Cellular Components	GO:0045121		membrane raft	-3.92841	5.4	20641	393	78	8	10	Cdh1,Ctsb,Ctsd,Lrp2,Mme,Slc34a1,Umod,Pdzk1
GO Cellular Components	GO:0098857		membrane microdomain	-3.92082	5.4	20641	394	78	8	10	Cdh1,Ctsb,Ctsd,Lrp2,Mme,Slc34a1,Umod,Pdzk1
GO Cellular Components	GO:0031253		cell projection membrane	-3.67448	5.8	20641	321	78	7	9	Ace,Lrp2,Anpep,Slc34a1,Slc3a1,Cltrn,Pdzk1
GO Cellular Components	GO:0062023	Cluster 3	collagen-containing extracellular matrix	-5.62414	6.7	20641	396	78	10	13	Pzp,Alb,Ambp,Anxa11,Col1a1,Dmbt1,Ctsb,Ctsd,Mfge8,Serpina3k,Apoe
GO Cellular Components	GO:0062023		collagen-containing extracellular matrix	-5.62414	6.7	20641	396	78	10	13	Pzp,Alb,Ambp,Anxa11,Col1a1,Dmbt1,Ctsb,Ctsd,Mfge8,Serpina3k
GO Cellular Components	GO:0031012		extracellular matrix	-5.35548	5.5	20641	526	78	11	14	Pzp,Alb,Ambp,Anxa11,Apoe,Col1a1,Dmbt1,Ctsb,Ctsd,Mfge8,Serpina3k
GO Cellular Components	GO:0030312		external encapsulating structure	-5.3398	5.5	20641	528	78	11	14	Pzp,Alb,Ambp,Anxa11,Apoe,Col1a1,Dmbt1,Ctsb,Ctsd,Mfge8,Serpina3k
GO Cellular Components	GO:0070062	Cluster 4	extracellular exosome	-5.56731	15	20641	104	78	6	7.7	Ace,Actg1,Alb,Cd9,Egf,Anpep
GO Cellular Components	GO:0070062		extracellular exosome	-5.56731	15	20641	104	78	6	7.7	Ace,Actg1,Alb,Cd9,Egf,Anpep
GO Cellular Components	GO:1903561		extracellular vesicle	-5.27006	14	20641	117	78	6	7.7	Ace,Actg1,Alb,Cd9,Egf,Anpep
GO Cellular Components	GO:0043230		extracellular organelle	-5.08453	13	20641	126	78	6	7.7	Ace,Actg1,Alb,Cd9,Egf,Anpep
GO Cellular Components	GO:0065010		extracellular membrane-bounded organelle	-5.08453	13	20641	126	78	6	7.7	Ace,Actg1,Alb,Cd9,Egf,Anpep
GO Cellular Components	GO:0099503	Cluster 5	secretory vesicle	-3.81328	4.1	20641	645	78	10	13	Anxa11,Col1a1,Dmbt1,Hexb,Napsa,Klk1,Mme,Smpd1,Vdac1,Vdac3
GO Cellular Components	GO:0099503		secretory vesicle	-3.81328	4.1	20641	645	78	10	13	Anxa11,Col1a1,Dmbt1,Hexb,Napsa,Klk1,Mme,Smpd1,Vdac1,Vdac3
GO Cellular Components	GO:0043209	Cluster 6	myelin sheath	-3.78553	7.4	20641	215	78	6	7.7	Actg1,Alb,Cdh1,Slc25a3,Uba52,Vdac1
GO Cellular Components	GO:0043209		myelin sheath	-3.78553	7.4	20641	215	78	6	7.7	Actg1,Alb,Cdh1,Slc25a3,Uba52,Vdac1
GO Cellular Components	GO:0034364	Cluster 7	high-density lipoprotein particle	-3.39998	21	20641	38	78	3	3.8	Apoe,Clu,Pla2g7
GO Cellular Components	GO:0034364		high-density lipoprotein particle	-3.39998	21	20641	38	78	3	3.8	Apoe,Clu,Pla2g7
GO Cellular Components	GO:0034358		plasma lipoprotein particle	-3.1268	17	20641	47	78	3	3.8	Apoe,Clu,Pla2g7
GO Cellular Components	GO:1990777		lipoprotein particle	-3.1268	17	20641	47	78	3	3.8	Apoe,Clu,Pla2g7
GO Cellular Components	GO:0032994		protein-lipid complex	-3.048	16	20641	50	78	3	3.8	Apoe,Clu,Pla2g7
GO Cellular Components	GO:0045335	Cluster 8	phagocytic vesicle	-3.05092	9.4	20641	113	78	4	5.1	Actg1,Anxa11,Dmbt1,H2-Q10
GO Cellular Components	GO:0045335		phagocytic vesicle	-3.05092	9.4	20641	113	78	4	5.1	Actg1,Anxa11,Dmbt1,H2-Q10
GO Molecular Functions	GO:0008233	Cluster 1	peptidase activity	-8.74751	6.6	20641	641	78	16	21	Ace,Cfd,Ctsb,Ctsd,Ggt1,Napsa,Klk1,Anpep,Mep1a,Mep1b,Mme,Pip,Plau,Ctsa,Prcp,Dpp7,Alb,Car1,Car6,Smpd1,Smpdl3a
GO Molecular Functions	GO:0008233		peptidase activity	-8.74751	6.6	20641	641	78	16	21	Ace,Cfd,Ctsb,Ctsd,Ggt1,Napsa,Klk1,Anpep,Mep1a,Mep1b,Mme,Pip,Plau,Ctsa,Prcp,Dpp7
GO Molecular Functions	GO:0008238		exopeptidase activity	-7.08738	19	20641	97	78	7	9	Ace,Anpep,Mep1a,Mme,Ctsa,Prcp,Dpp7
GO Molecular Functions	GO:0004175		endopeptidase activity	-5.97184	6.4	20641	454	78	11	14	Ace,Cfd,Ctsb,Ctsd,Napsa,Klk1,Mep1a,Mep1b,Mme,Pip,Plau
GO Molecular Functions	GO:0008270		zinc ion binding	-3.52293	3.8	20641	701	78	10	13	Ace,Alb,Car1,Car6,Anpep,Mep1a,Mep1b,Mme,Smpd1,Smpdl3a
GO Molecular Functions	GO:0008237		metallopeptidase activity	-3.156	7.1	20641	186	78	5	6.4	Ace,Anpep,Mep1a,Mep1b,Mme
GO Molecular Functions	GO:0004553	Cluster 2	hydrolase activity, hydrolyzing O-glycosyl compounds	-8.53456	22	20641	96	78	8	10	Glb1,Gaa,Galc,Hexb,Man2b2,Fuca2,Ctbs,Amy2a5,Smpd1
GO Molecular Functions	GO:0004553		hydrolase activity, hydrolyzing O-glycosyl compounds	-8.53456	22	20641	96	78	8	10	Glb1,Gaa,Galc,Hexb,Man2b2,Fuca2,Ctbs,Amy2a5
GO Molecular Functions	GO:0016798		hydrolase activity, acting on glycosyl bonds	-8.27707	16	20641	150	78	9	12	Glb1,Gaa,Galc,Hexb,Man2b2,Smpd1,Fuca2,Ctbs,Amy2a5
GO Molecular Functions	GO:0070008	Cluster 3	serine-type exopeptidase activity	-5.36756	88	20641	9	78	3	3.8	Ace,Ctsa,Prcp,Cfd,Klk1,Plau,Dpp7
GO Molecular Functions	GO:0070008		serine-type exopeptidase activity	-5.36756	88	20641	3/9	78	3	3.8	Ace,Ctsa,Prcp
GO Molecular Functions	GO:0008236		serine-type peptidase activity	-4.82141	8.8	20641	211	78	7	9	Ace,Cfd,Klk1,Plau,Ctsa,Prcp,Dpp7
GO Molecular Functions	GO:0017171		serine hydrolase activity	-4.75572	8.6	20641	216	78	7	9	Ace,Cfd,Klk1,Plau,Ctsa,Prcp,Dpp7
GO Molecular Functions	GO:0004180		carboxypeptidase activity	-3.30189	19	20641	41	78	3	3.8	Ace,Ctsa,Prcp
GO Molecular Functions	GO:0061134	Cluster 4	peptidase regulator activity	-4.16976	6.9	20641	267	78	7	9	Pzp,Ambp,Gas6,Pcolce,Serpina1d,Serpina1e,Serpina3k
GO Molecular Functions	GO:0061134		peptidase regulator activity	-4.16976	6.9	20641	267	78	7	9	Pzp,Ambp,Gas6,Pcolce,Serpina1d,Serpina1e,Serpina3k
GO Molecular Functions	GO:0004867		serine-type endopeptidase inhibitor activity	-3.87283	10	20641	130	78	5	6.4	Pzp,Ambp,Serpina1d,Serpina1e,Serpina3k
GO Molecular Functions	GO:0004866		endopeptidase inhibitor activity	-3.7637	7.3	20641	217	78	6	7.7	Pzp,Ambp,Gas6,Serpina1d,Serpina1e,Serpina3k
GO Molecular Functions	GO:0030414		peptidase inhibitor activity	-3.67863	7.1	20641	225	78	6	7.7	Pzp,Ambp,Gas6,Serpina1d,Serpina1e,Serpina3k
GO Molecular Functions	GO:0061135		endopeptidase regulator activity	-3.59693	6.8	20641	233	78	6	7.7	Pzp,Ambp,Gas6,Serpina1d,Serpina1e,Serpina3k
GO Molecular Functions	GO:0019865	Cluster 5	immunoglobulin binding	-3.94904	32	20641	25	78	3	3.8	Ambp,Pip,Umod
GO Molecular Functions	GO:0019865		immunoglobulin binding	-3.94904	32	20641	25	78	3	3.8	Ambp,Pip,Umod
GO Molecular Functions	GO:0050750	Cluster 6	low-density lipoprotein particle receptor binding	-3.75272	27	20641	29	78	3	3.8	Apoe,Clu,Lrp2,Ctsb,Ctsd,H2-Q10,Anpep,Mme,Vdac1
GO Molecular Functions	GO:0050750		low-density lipoprotein particle receptor binding	-3.75272	27	20641	29	78	3	3.8	Apoe,Clu,Lrp2
GO Molecular Functions	GO:0070325		lipoprotein particle receptor binding	-3.58334	24	20641	33	78	3	3.8	Apoe,Clu,Lrp2
GO Molecular Functions	GO:0033218		amide binding	-3.49653	4.7	20641	455	78	8	10	Apoe,Clu,Ctsb,Ctsd,H2-Q10,Anpep,Mme,Vdac1
GO Molecular Functions	GO:0042277		peptide binding	-3.25441	4.9	20641	377	78	7	9	Apoe,Clu,Ctsb,Ctsd,H2-Q10,Anpep,Mme
GO Molecular Functions	GO:0004190	Cluster 7	aspartic-type endopeptidase activity	-3.70815	26	20641	30	78	3	3.8	Ctsd,Napsa,Pip
GO Molecular Functions	GO:0004190		aspartic-type endopeptidase activity	-3.70815	26	20641	30	78	3	3.8	Ctsd,Napsa,Pip
GO Molecular Functions	GO:0070001		aspartic-type peptidase activity	-3.66512	26	20641	31	78	3	3.8	Ctsd,Napsa,Pip
GO Molecular Functions	GO:0005543	Cluster 8	phospholipid binding	-3.41495	4.5	20641	468	78	8	10	Anxa11,Apoe,Gas6,Mfge8,Mme,Vdac1,Pla2g7,Pxdc1,Alb
GO Molecular Functions	GO:0005543		phospholipid binding	-3.41495	4.5	20641	468	78	8	10	Anxa11,Apoe,Gas6,Mfge8,Mme,Vdac1,Pla2g7,Pxdc1
GO Molecular Functions	GO:0072341		modified amino acid binding	-3.10944	9.7	20641	109	78	4	5.1	Alb,Gas6,Mfge8,Mme
GO Molecular Functions	GO:0005550	Cluster 9	pheromone binding	-3.40555	12	20641	91	78	4	5.1	Mup1,Mup3,Mup20,Mup17
GO Molecular Functions	GO:0005550		pheromone binding	-3.40555	12	20641	91	78	4	5.1	Mup1,Mup3,Mup20,Mup17
Category: Classification of GO Terms.
Term: GO term identifer.
Group ID: Enriched GO terms are clustered. Each cluster/group is identified by a Group ID. The most statistically significant term (best P-value) within a cluster is chosen to represent the cluster.
Description: Term name.
Logp: Log10(p-value), i.e., -2 represents 0.01, the more negative the better.
Enrichment factor: Hit Ratio/Background ratio (Background ratio:Gene In GO/ Total Gene In Library), indicating how many fold more given pathway members are found in our gene list compared to what would have been expected by chance.
Total Gene In Library: Total genes in the background gene list, defaults to all genes in the genome.
Gene In GO: Genes Of Genome in this Term.
Gene In Hit List: Genes Of Upload Hit List.
Gene In GO And Hit List: Genes Of Upload Hit List in this Term
Hit Ratio (%): Gene In GO And Hit List/Gene In Hit List (100%).
Hits: List of Symbols of upload hits in this term.
U-exo: Urine exosomes.

## Sheet: Table S8
Table S8. GO enrichment analysis of the total identified N-exo proteins.
Category	Terms	Group ID	Description	Logp	Enrichment factor	Total Gene In Library	Gene In GO	Gene In Hit List	Gene In GO And Hit List	Hit Ratio (%)	Hits
GO Biological Processes	GO:0043171	Cluster 1	peptide catabolic process	-8.22565	41	20558	26	115	6	5.2	Ace,Tpp1,Ctsh,Enpep,Ggt1,Anpep,Actg1,Apoe,Egf,Lrp2,Adgrg1,Mfge8,Enpp2,Plau,Prcp,Antxr1
GO Biological Processes	GO:0043171		peptide catabolic process	-8.22565	41	20558	26	115	6	5.2	Ace,Tpp1,Ctsh,Enpep,Ggt1,Anpep
GO Biological Processes	GO:0048514		blood vessel morphogenesis	-4.12273	3.6	20558	648	115	13	11	Ace,Actg1,Apoe,Ctsh,Egf,Enpep,Lrp2,Adgrg1,Anpep,Mfge8,Enpp2,Plau,Prcp
GO Biological Processes	GO:0001568		blood vessel development	-4.08943	3.3	20558	747	115	14	12	Ace,Actg1,Apoe,Ctsh,Egf,Enpep,Lrp2,Adgrg1,Anpep,Mfge8,Enpp2,Plau,Antxr1,Prcp
GO Biological Processes	GO:0001944		vasculature development	-3.88604	3.2	20558	781	115	14	12	Ace,Actg1,Apoe,Ctsh,Egf,Enpep,Lrp2,Adgrg1,Anpep,Mfge8,Enpp2,Plau,Antxr1,Prcp
GO Biological Processes	GO:0072358		cardiovascular system development	-3.88604	3.2	20558	781	115	14	12	Ace,Actg1,Apoe,Ctsh,Egf,Enpep,Lrp2,Adgrg1,Anpep,Mfge8,Enpp2,Plau,Antxr1,Prcp
GO Biological Processes	GO:0001525		angiogenesis	-3.63584	3.6	20558	537	115	11	9.5	Ace,Actg1,Ctsh,Egf,Enpep,Adgrg1,Anpep,Mfge8,Enpp2,Plau,Prcp
GO Biological Processes	GO:0030149	Cluster 2	sphingolipid catabolic process	-7.82216	35	20558	30	115	6	5.2	Asah1,Galc,Hexb,Naga,Enpp2,Smpdl3a,Apoa4,Apoe,Ces1c,Lpl,Aoah,Pla2g7,Amy1,Glb1,Gaa
GO Biological Processes	GO:0030149		sphingolipid catabolic process	-7.82216	35	20558	30	115	6	5.2	Asah1,Galc,Hexb,Naga,Enpp2,Smpdl3a
GO Biological Processes	GO:0046466		membrane lipid catabolic process	-7.47507	31	20558	34	115	6	5.2	Asah1,Galc,Hexb,Naga,Enpp2,Smpdl3a
GO Biological Processes	GO:0016042		lipid catabolic process	-6.516	6.6	20558	324	115	12	10	Apoa4,Apoe,Asah1,Ces1c,Galc,Hexb,Lpl,Naga,Enpp2,Aoah,Pla2g7,Smpdl3a
GO Biological Processes	GO:0044242		cellular lipid catabolic process	-6.33024	8.1	20558	219	115	10	8.6	Apoa4,Asah1,Galc,Hexb,Lpl,Naga,Enpp2,Aoah,Pla2g7,Smpdl3a
GO Biological Processes	GO:0046514		ceramide catabolic process	-5.36169	35	20558	20	115	4	3.4	Asah1,Galc,Hexb,Naga
GO Biological Processes	GO:0046479		glycosphingolipid catabolic process	-4.21543	38	20558	14	115	3	2.6	Galc,Hexb,Naga
GO Biological Processes	GO:0019377		glycolipid catabolic process	-4.12031	35	20558	15	115	3	2.6	Galc,Hexb,Naga
GO Biological Processes	GO:0006665		sphingolipid metabolic process	-4.00076	8.1	20558	131	115	6	5.2	Asah1,Galc,Hexb,Naga,Enpp2,Smpdl3a
GO Biological Processes	GO:0016052		carbohydrate catabolic process	-3.80849	7.5	20558	142	115	6	5.2	Amy1,Glb1,Gaa,Hexb,Naga,Aoah
GO Biological Processes	GO:0006643		membrane lipid metabolic process	-3.32042	6.1	20558	175	115	6	5.2	Asah1,Galc,Hexb,Naga,Enpp2,Smpdl3a
GO Biological Processes	GO:0005975	Cluster 3	carbohydrate metabolic process	-7.7578	5.4	20558	562	115	17	15	Amy1,Apod,Glb1,Egf,Gaa,Hexb,Kl,Man2a1,Man2b1,Man2b2,Mup1,Naga,Slc3a1,Aoah,Pgls,Fuca2,Fuca1
GO Biological Processes	GO:0005975		carbohydrate metabolic process	-7.7578	5.4	20558	562	115	17	15	Amy1,Apod,Glb1,Egf,Gaa,Hexb,Kl,Man2a1,Man2b1,Man2b2,Mup1,Naga,Slc3a1,Aoah,Pgls,Fuca2,Fuca1
GO Biological Processes	GO:0006013		mannose metabolic process	-4.55368	48	20558	11	115	3	2.6	Man2a1,Man2b1,Man2b2
GO Biological Processes	GO:0019318		hexose metabolic process	-4.28391	6.1	20558	232	115	8	6.9	Apod,Glb1,Man2a1,Man2b1,Man2b2,Mup1,Fuca2,Fuca1
GO Biological Processes	GO:0005996		monosaccharide metabolic process	-3.91596	5.4	20558	262	115	8	6.9	Apod,Glb1,Man2a1,Man2b1,Man2b2,Mup1,Fuca2,Fuca1
GO Biological Processes	GO:0006954	Cluster 4	inflammatory response	-6.762	4.3	20558	740	115	18	16	Ace,Apod,Apoe,Clu,Dnase1,Egfr,Ggt1,Kl,Lpl,Mep1b,Orm1,Tff2,Umod,Vnn1,Ywhaz,Aoah,Pla2g7,Prcp
GO Biological Processes	GO:0006954		inflammatory response	-6.762	4.3	20558	740	115	18	16	Ace,Apod,Apoe,Clu,Dnase1,Egfr,Ggt1,Kl,Lpl,Mep1b,Orm1,Tff2,Umod,Vnn1,Ywhaz,Aoah,Pla2g7,Prcp
GO Biological Processes	GO:0050727		regulation of inflammatory response	-3.47143	4.1	20558	385	115	9	7.8	Ace,Apod,Apoe,Dnase1,Egfr,Ggt1,Lpl,Tff2,Aoah
GO Biological Processes	GO:0008217	Cluster 5	regulation of blood pressure	-6.479	8.4	20558	211	115	10	8.6	Ace,Enpep,Gas6,Kl,Klk1,Anpep,Ace2,Atp6ap2,Prcp,Scpep1,Apoe,Egfr,Gaa
GO Biological Processes	GO:0008217		regulation of blood pressure	-6.479	8.4	20558	211	115	10	8.6	Ace,Enpep,Gas6,Kl,Klk1,Anpep,Ace2,Atp6ap2,Prcp,Scpep1
GO Biological Processes	GO:0003073		regulation of systemic arterial blood pressure	-6.28867	11	20558	124	115	8	6.9	Ace,Enpep,Gas6,Kl,Klk1,Ace2,Atp6ap2,Prcp
GO Biological Processes	GO:0008015		blood circulation	-5.28092	4.6	20558	502	115	13	11	Ace,Apoe,Egfr,Enpep,Gaa,Gas6,Kl,Klk1,Anpep,Ace2,Atp6ap2,Prcp,Scpep1
GO Biological Processes	GO:0003013		circulatory system process	-5.17955	4.5	20558	513	115	13	11	Ace,Apoe,Egfr,Enpep,Gaa,Gas6,Kl,Klk1,Anpep,Ace2,Atp6ap2,Prcp,Scpep1
GO Biological Processes	GO:0003081		regulation of systemic arterial blood pressure by renin-angiotensin	-4.45963	21	20558	33	115	4	3.4	Ace,Enpep,Ace2,Atp6ap2
GO Biological Processes	GO:0001990		regulation of systemic arterial blood pressure by hormone	-3.84668	15	20558	47	115	4	3.4	Ace,Enpep,Ace2,Atp6ap2
GO Biological Processes	GO:0003044		regulation of systemic arterial blood pressure mediated by a chemical signal	-3.58024	13	20558	55	115	4	3.4	Ace,Enpep,Ace2,Atp6ap2
GO Biological Processes	GO:0016485	Cluster 6	protein processing	-5.93477	7.3	20558	242	115	10	8.6	Ctse,Ctsh,Enpep,Ggt1,Klk1,Mme,Plau,Glg1,Ctsz,Atp6ap2,Ambp
GO Biological Processes	GO:0016485		protein processing	-5.93477	7.3	20558	242	115	10	8.6	Ctse,Ctsh,Enpep,Ggt1,Klk1,Mme,Plau,Glg1,Ctsz,Atp6ap2
GO Biological Processes	GO:0051604		protein maturation	-5.85704	6.3	20558	308	115	11	9.5	Ambp,Ctse,Ctsh,Enpep,Ggt1,Klk1,Mme,Plau,Glg1,Ctsz,Atp6ap2
GO Biological Processes	GO:0031638		zymogen activation	-4.35464	13	20558	69	115	5	4.3	Ctsh,Ggt1,Klk1,Plau,Ctsz
GO Biological Processes	GO:0007040	Cluster 7	lysosome organization	-5.52146	15	20558	71	115	6	5.2	Acp2,Atp6v0c,Tpp1,Gaa,Hexb,Atp6ap2,Man2a1
GO Biological Processes	GO:0007040		lysosome organization	-5.52146	15	20558	71	115	6	5.2	Acp2,Atp6v0c,Tpp1,Gaa,Hexb,Atp6ap2
GO Biological Processes	GO:0080171		lytic vacuole organization	-5.52146	15	20558	71	115	6	5.2	Acp2,Atp6v0c,Tpp1,Gaa,Hexb,Atp6ap2
GO Biological Processes	GO:0007033		vacuole organization	-4.21169	7.1	20558	175	115	7	6	Acp2,Atp6v0c,Tpp1,Gaa,Hexb,Man2a1,Atp6ap2
GO Biological Processes	GO:0007610	Cluster 8	behavior	-5.35718	3.8	20558	744	115	16	14	Ace,Alb,Apoe,Egfr,Gaa,Hexb,Man2b1,Mme,Mup1,Mup5,Prnp,Ptgds,Vdac1,Ace2,Tgm4,Mup20
GO Biological Processes	GO:0007610		behavior	-5.35718	3.8	20558	744	115	16	14	Ace,Alb,Apoe,Egfr,Gaa,Hexb,Man2b1,Mme,Mup1,Mup5,Prnp,Ptgds,Vdac1,Ace2,Tgm4,Mup20
GO Biological Processes	GO:0016139	Cluster 9	glycoside catabolic process	-5.0176	66	20558	8	115	3	2.6	Naga,Fuca2,Fuca1,Galc,Hexb,Aoah
GO Biological Processes	GO:0016139		glycoside catabolic process	-5.0176	66	20558	8	115	3	2.6	Naga,Fuca2,Fuca1
GO Biological Processes	GO:1901136		carbohydrate derivative catabolic process	-4.19208	8.8	20558	121	115	6	5.2	Galc,Hexb,Naga,Aoah,Fuca2,Fuca1
GO Biological Processes	GO:0016137		glycoside metabolic process	-3.73036	27	20558	20	115	3	2.6	Naga,Fuca2,Fuca1
GO Biological Processes	GO:1901658		glycosyl compound catabolic process	-3.43447	21	20558	25	115	3	2.6	Naga,Fuca2,Fuca1
GO Biological Processes	GO:0034368	Cluster 10	protein-lipid complex remodeling	-4.95435	28	20558	25	115	4	3.4	Apoa4,Apoe,Lpl,Pla2g7,Ace,Apod,Egf,Hexb,Mup1,Abca13,Enpp2
GO Biological Processes	GO:0034368		protein-lipid complex remodeling	-4.95435	28	20558	25	115	4	3.4	Apoa4,Apoe,Lpl,Pla2g7
GO Biological Processes	GO:0034369		plasma lipoprotein particle remodeling	-4.95435	28	20558	25	115	4	3.4	Apoa4,Apoe,Lpl,Pla2g7
GO Biological Processes	GO:0034372		very-low-density lipoprotein particle remodeling	-4.8433	59	20558	9	115	3	2.6	Apoa4,Apoe,Lpl
GO Biological Processes	GO:0034367		protein-containing complex remodeling	-4.81595	26	20558	27	115	4	3.4	Apoa4,Apoe,Lpl,Pla2g7
GO Biological Processes	GO:0034370		triglyceride-rich lipoprotein particle remodeling	-4.69019	53	20558	10	115	3	2.6	Apoa4,Apoe,Lpl
GO Biological Processes	GO:0071827		plasma lipoprotein particle organization	-4.16776	18	20558	39	115	4	3.4	Apoa4,Apoe,Lpl,Pla2g7
GO Biological Processes	GO:0071825		protein-lipid complex subunit organization	-3.9991	16	20558	43	115	4	3.4	Apoa4,Apoe,Lpl,Pla2g7
GO Biological Processes	GO:0010876		lipid localization	-3.35095	4	20558	400	115	9	7.8	Ace,Apoa4,Apod,Apoe,Egf,Hexb,Lpl,Mup1,Abca13
GO Biological Processes	GO:0046503		glycerolipid catabolic process	-3.30127	11	20558	65	115	4	3.4	Apoa4,Lpl,Enpp2,Pla2g7
GO Biological Processes	GO:0097006		regulation of plasma lipoprotein particle levels	-3.276	11	20558	66	115	4	3.4	Apoa4,Apoe,Lpl,Pla2g7
GO Biological Processes	GO:0050435	Cluster 11	amyloid-beta metabolic process	-4.91633	17	20558	53	115	5	4.3	Ace,Apoe,Clu,Mme,Prnp,Lrp2,Itm2b,Egf,Gas6,Mfge8
GO Biological Processes	GO:0050435		amyloid-beta metabolic process	-4.91633	17	20558	53	115	5	4.3	Ace,Apoe,Clu,Mme,Prnp
GO Biological Processes	GO:0097242		amyloid-beta clearance	-4.30708	20	20558	36	115	4	3.4	Apoe,Clu,Lrp2,Mme
GO Biological Processes	GO:1902430		negative regulation of amyloid-beta formation	-4.03192	33	20558	16	115	3	2.6	Apoe,Clu,Prnp
GO Biological Processes	GO:1902992		negative regulation of amyloid precursor protein catabolic process	-3.872	30	20558	18	115	3	2.6	Apoe,Clu,Prnp
GO Biological Processes	GO:0042982		amyloid precursor protein metabolic process	-3.276	11	20558	66	115	4	3.4	Apoe,Clu,Itm2b,Prnp
GO Biological Processes	GO:0045807		positive regulation of endocytosis	-3.18105	5.7	20558	186	115	6	5.2	Apoe,Clu,Egf,Gas6,Lrp2,Mfge8
GO Biological Processes	GO:2000179	Cluster 12	positive regulation of neural precursor cell proliferation	-4.32441	13	20558	70	115	5	4.3	Egf,Lrp2,Adgrg1,Ctsz,Mup20,Ncor2
GO Biological Processes	GO:2000179		positive regulation of neural precursor cell proliferation	-4.32441	13	20558	70	115	5	4.3	Egf,Lrp2,Adgrg1,Ctsz,Mup20
GO Biological Processes	GO:2000177		regulation of neural precursor cell proliferation	-3.2576	7.5	20558	118	115	5	4.3	Egf,Lrp2,Adgrg1,Ctsz,Mup20
GO Biological Processes	GO:0061351		neural precursor cell proliferation	-3.14471	5.6	20558	189	115	6	5.2	Egf,Lrp2,Adgrg1,Ncor2,Ctsz,Mup20
GO Biological Processes	GO:0030162	Cluster 13	regulation of proteolysis	-4.13287	3.4	20558	740	115	14	12	Pzp,Ambp,Apoe,Clu,Ctsh,Egf,Gas6,Glg1,Serpina1a,Serpina1d,Serpina1e,Serpina3k,Ctsz,Antxr1
GO Biological Processes	GO:0030162		regulation of proteolysis	-4.13287	3.4	20558	740	115	14	12	Pzp,Ambp,Apoe,Clu,Ctsh,Egf,Gas6,Glg1,Serpina1a,Serpina1d,Serpina1e,Serpina3k,Ctsz,Antxr1
GO Biological Processes	GO:0045861		negative regulation of proteolysis	-3.73107	4.5	20558	355	115	9	7.8	Pzp,Ambp,Gas6,Glg1,Serpina1a,Serpina1d,Serpina1e,Serpina3k,Ctsz
GO Biological Processes	GO:0010466		negative regulation of peptidase activity	-3.30334	5	20558	246	115	7	6	Pzp,Ambp,Gas6,Serpina1a,Serpina1d,Serpina1e,Serpina3k
GO Biological Processes	GO:0052547		regulation of peptidase activity	-3.18426	3.8	20558	422	115	9	7.8	Pzp,Ambp,Ctsh,Gas6,Serpina1a,Serpina1d,Serpina1e,Serpina3k,Antxr1
GO Biological Processes	GO:1903959	Cluster 14	regulation of anion transmembrane transport	-4.12389	18	20558	40	115	4	3.4	Prnp,Slc34a1,Cltrn,Ace2,Apoe,Pdzk1,Ace,Apoa4,Lrp2,Slc25a3,Slc3a1,Vdac1
GO Biological Processes	GO:1903959		regulation of anion transmembrane transport	-4.12389	18	20558	40	115	4	3.4	Prnp,Slc34a1,Cltrn,Ace2
GO Biological Processes	GO:1903961		positive regulation of anion transmembrane transport	-4.12031	35	20558	15	115	3	2.6	Slc34a1,Cltrn,Ace2
GO Biological Processes	GO:0044070		regulation of anion transport	-3.96447	8	20558	133	115	6	5.2	Apoe,Prnp,Slc34a1,Cltrn,Pdzk1,Ace2
GO Biological Processes	GO:0006820		anion transport	-3.9094	3.6	20558	588	115	12	10	Ace,Apoa4,Apoe,Lrp2,Slc25a3,Prnp,Slc34a1,Slc3a1,Vdac1,Cltrn,Pdzk1,Ace2
GO Biological Processes	GO:1903793		positive regulation of anion transport	-3.11012	9.7	20558	73	115	4	3.4	Apoe,Slc34a1,Cltrn,Ace2
GO Biological Processes	GO:0070371	Cluster 15	ERK1 and ERK2 cascade	-3.94924	4.8	20558	332	115	9	7.8	Apoe,Atp6v0c,Ctsh,Egf,Egfr,Gas6,Tff2,Ywhaz,Ace2
GO Biological Processes	GO:0070371		ERK1 and ERK2 cascade	-3.94924	4.8	20558	332	115	9	7.8	Apoe,Atp6v0c,Ctsh,Egf,Egfr,Gas6,Tff2,Ywhaz,Ace2
GO Biological Processes	GO:0070372		regulation of ERK1 and ERK2 cascade	-3.37502	4.5	20558	315	115	8	6.9	Apoe,Atp6v0c,Egf,Egfr,Gas6,Tff2,Ywhaz,Ace2
GO Biological Processes	GO:0061098	Cluster 16	positive regulation of protein tyrosine kinase activity	-3.88343	15	20558	46	115	4	3.4	Ace,Egf,Gas6,Prnp,Apod,Apoe,Egfr,Lrp2,Lpl,Mup1,Umod,Cltrn,Pdzk1
GO Biological Processes	GO:0061098		positive regulation of protein tyrosine kinase activity	-3.88343	15	20558	46	115	4	3.4	Ace,Egf,Gas6,Prnp
GO Biological Processes	GO:0051223		regulation of protein transport	-3.55786	3.3	20558	642	115	12	10	Apod,Apoe,Egf,Egfr,Gas6,Lrp2,Lpl,Mup1,Prnp,Umod,Cltrn,Pdzk1
GO Biological Processes	GO:0070201		regulation of establishment of protein localization	-3.3677	3.2	20558	674	115	12	10	Apod,Apoe,Egf,Egfr,Gas6,Lrp2,Lpl,Mup1,Prnp,Umod,Cltrn,Pdzk1
GO Biological Processes	GO:0090087		regulation of peptide transport	-3.30515	3.1	20558	685	115	12	10	Apod,Apoe,Egf,Egfr,Gas6,Lrp2,Lpl,Mup1,Prnp,Umod,Cltrn,Pdzk1
GO Biological Processes	GO:0061097		regulation of protein tyrosine kinase activity	-3.02304	9.2	20558	77	115	4	3.4	Ace,Egf,Gas6,Prnp
GO Biological Processes	GO:1901888	Cluster 17	regulation of cell junction assembly	-3.73627	9.5	20558	93	115	5	4.3	Ace,Actg1,Apod,Enpp2,Ace2
GO Biological Processes	GO:1901888		regulation of cell junction assembly	-3.73627	9.5	20558	93	115	5	4.3	Ace,Actg1,Apod,Enpp2,Ace2
GO Biological Processes	GO:0035634	Cluster 18	response to stilbenoid	-3.60332	24.2	20558	22	115	3	2.6	Apoa4,Mup1,Mup3
GO Biological Processes	GO:0035634		response to stilbenoid	-3.60332	24.2	20558	22	115	3	2.6	Apoa4,Mup1,Mup3
GO Biological Processes	GO:0051187	Cluster 19	cofactor catabolic process	-3.37973	11.4	20558	62	115	4	3.4	Apoa4,Ggt1,Gpx3,Cubn,Ctsb,Gstm3,Vnn1,Plod2
GO Biological Processes	GO:0051187		cofactor catabolic process	-3.37973	11.4	20558	62	115	4	3.4	Apoa4,Ggt1,Gpx3,Cubn
GO Biological Processes	GO:0006575		cellular modified amino acid metabolic process	-3.25583	5.9	20558	180	115	6	5.2	Ctsb,Ggt1,Gpx3,Gstm3,Vnn1,Plod2
GO Biological Processes	GO:0002526	Cluster 20	acute inflammatory response	-3.17564	7.2	20558	123	115	5	4.3	Dnase1,Kl,Orm1,Vnn1,Prcp
GO Biological Processes	GO:0002526		acute inflammatory response	-3.17564	7.2	20558	123	115	5	4.3	Dnase1,Kl,Orm1,Vnn1,Prcp
GO Cellular Components	GO:0000323	Cluster 1	lytic vacuole	-18.5726	9.1	20641	554	115	28	24.3	Ace,Acp2,Apoe,Asah1,Atp6v0c,Glb1,Tpp1,Ctsb,Ctsh,Gaa,Galc,H2-Q10,Hexb,Napsa,Man2b1,Man2b2,Naga,Ctsa,Galns,Ppt2,Ctsz,Cubn,Fuca2,Rnaset2b,Atp6ap2,Fuca1,Prcp,Dpp7,Slc3a1
GO Cellular Components	GO:0000323		lytic vacuole	-18.5726	9.1	20641	554	115	28	24.3	Ace,Acp2,Apoe,Asah1,Atp6v0c,Glb1,Tpp1,Ctsb,Ctsh,Gaa,Galc,H2-Q10,Hexb,Napsa,Man2b1,Man2b2,Naga,Ctsa,Galns,Ppt2,Ctsz,Cubn,Fuca2,Rnaset2b,Atp6ap2,Fuca1,Prcp,Dpp7
GO Cellular Components	GO:0005764		lysosome	-18.5726	9.1	20641	554	115	28	24.3	Ace,Acp2,Apoe,Asah1,Atp6v0c,Glb1,Tpp1,Ctsb,Ctsh,Gaa,Galc,H2-Q10,Hexb,Napsa,Man2b1,Man2b2,Naga,Ctsa,Galns,Ppt2,Ctsz,Cubn,Fuca2,Rnaset2b,Atp6ap2,Fuca1,Prcp,Dpp7
GO Cellular Components	GO:0005773		vacuole	-17.8972	8.1	20641	644	115	29	25.2	Ace,Acp2,Apoe,Asah1,Atp6v0c,Glb1,Tpp1,Ctsb,Ctsh,Gaa,Galc,H2-Q10,Hexb,Napsa,Man2b1,Man2b2,Naga,Ctsa,Slc3a1,Galns,Ppt2,Ctsz,Cubn,Fuca2,Rnaset2b,Atp6ap2,Fuca1,Prcp,Dpp7
GO Cellular Components	GO:0031526	Cluster 2	brush border membrane	-10.6387	22.4	20641	80	115	10	8.7	Ace,Enpep,Lrp2,Anpep,Slc34a1,Slc3a1,Cltrn,Pdzk1,Cubn,Ace2,Mme,Egfr,Antxr1,Actg1,Anxa4,Ctsb,Klk1,Pip,Umod,Atp6ap2
GO Cellular Components	GO:0031526		brush border membrane	-10.6387	22.4	20641	80	115	10	8.7	Ace,Enpep,Lrp2,Anpep,Slc34a1,Slc3a1,Cltrn,Pdzk1,Cubn,Ace2
GO Cellular Components	GO:0005903		brush border	-9.27225	13.6	20641	145	115	11	9.6	Ace,Enpep,Lrp2,Anpep,Mme,Slc34a1,Slc3a1,Cltrn,Pdzk1,Cubn,Ace2
GO Cellular Components	GO:0098862		cluster of actin-based cell projections	-7.66679	9.6	20641	206	115	11	9.6	Ace,Enpep,Lrp2,Anpep,Mme,Slc34a1,Slc3a1,Cltrn,Pdzk1,Cubn,Ace2
GO Cellular Components	GO:0031253		cell projection membrane	-6.61906	6.7	20641	321	115	12	10.4	Ace,Egfr,Enpep,Lrp2,Anpep,Slc34a1,Slc3a1,Cltrn,Pdzk1,Cubn,Antxr1,Ace2
GO Cellular Components	GO:0045177		apical part of cell	-6.24482	5.1	20641	488	115	14	12.2	Actg1,Anxa4,Ctsb,Enpep,Lrp2,Klk1,Pip,Slc34a1,Slc3a1,Umod,Pdzk1,Cubn,Ace2,Atp6ap2
GO Cellular Components	GO:0016324		apical plasma membrane	-5.96537	5.8	20641	370	115	12	10.4	Anxa4,Ctsb,Enpep,Lrp2,Pip,Slc34a1,Slc3a1,Umod,Pdzk1,Cubn,Ace2,Atp6ap2
GO Cellular Components	GO:0031012	Cluster 3	extracellular matrix	-5.85934	4.8	20641	526	115	14	12.2	Pzp,Alb,Ambp,Anxa4,Apoe,Dmbt1,Ctsb,Mfge8,Glg1,Serpina1a,Serpina3k,Ctsz,Vasn,Tgm4
GO Cellular Components	GO:0031012		extracellular matrix	-5.85934	4.8	20641	526	115	14	12.2	Pzp,Alb,Ambp,Anxa4,Apoe,Dmbt1,Ctsb,Mfge8,Glg1,Serpina1a,Serpina3k,Ctsz,Vasn,Tgm4
GO Cellular Components	GO:0030312		external encapsulating structure	-5.84	4.8	20641	528	115	14	12.2	Pzp,Alb,Ambp,Anxa4,Apoe,Dmbt1,Ctsb,Mfge8,Glg1,Serpina1a,Serpina3k,Ctsz,Vasn,Tgm4
GO Cellular Components	GO:0062023		collagen-containing extracellular matrix	-4.87069	5	20641	396	115	11	9.6	Pzp,Alb,Ambp,Anxa4,Dmbt1,Ctsb,Mfge8,Serpina1a,Serpina3k,Ctsz,Tgm4
GO Cellular Components	GO:0070062	Cluster 4	extracellular exosome	-5.72448	12.1	20641	104	115	7	6.1	Ace,Actg1,Alb,Egf,Anpep,Cubn,Vasn
GO Cellular Components	GO:0070062		extracellular exosome	-5.72448	12.1	20641	104	115	7	6.1	Ace,Actg1,Alb,Egf,Anpep,Cubn,Vasn
GO Cellular Components	GO:1903561		extracellular vesicle	-5.3821	10.7	20641	117	115	7	6.1	Ace,Actg1,Alb,Egf,Anpep,Cubn,Vasn
GO Cellular Components	GO:0043230		extracellular organelle	-5.1689	10	20641	126	115	7	6.1	Ace,Actg1,Alb,Egf,Anpep,Cubn,Vasn
GO Cellular Components	GO:0065010		extracellular membrane-bounded organelle	-5.1689	10	20641	126	115	7	6.1	Ace,Actg1,Alb,Egf,Anpep,Cubn,Vasn
GO Cellular Components	GO:0034358	Cluster 5	plasma lipoprotein particle	-5.20347	19.1	20641	47	115	5	4.3	Apoa4,Apoe,Clu,Lpl,Pla2g7
GO Cellular Components	GO:0034358		plasma lipoprotein particle	-5.20347	19.1	20641	47	115	5	4.3	Apoa4,Apoe,Clu,Lpl,Pla2g7
GO Cellular Components	GO:1990777		lipoprotein particle	-5.20347	19.1	20641	47	115	5	4.3	Apoa4,Apoe,Clu,Lpl,Pla2g7
GO Cellular Components	GO:0032994		protein-lipid complex	-5.06898	17.9	20641	50	115	5	4.3	Apoa4,Apoe,Clu,Lpl,Pla2g7
GO Cellular Components	GO:0042627		chylomicron	-4.33478	41.4	20641	13	115	3	2.6	Apoa4,Apoe,Lpl
GO Cellular Components	GO:0034364		high-density lipoprotein particle	-4.23428	18.9	20641	38	115	4	3.5	Apoa4,Apoe,Clu,Pla2g7
GO Cellular Components	GO:0034361		very-low-density lipoprotein particle	-3.2126	17.9	20641	30	115	3	2.6	Apoa4,Apoe,Lpl
GO Cellular Components	GO:0034385		triglyceride-rich plasma lipoprotein particle	-3.2126	17.9	20641	30	115	3	2.6	Apoa4,Apoe,Lpl
GO Cellular Components	GO:0045121	Cluster 6	membrane raft	-3.44692	4.1	20641	393	115	9	7.8	Tpp1,Ctsb,Egfr,Lrp2,Mme,Prnp,Slc34a1,Umod,Pdzk1
GO Cellular Components	GO:0045121		membrane raft	-3.44692	4.1	20641	393	115	9	7.8	Tpp1,Ctsb,Egfr,Lrp2,Mme,Prnp,Slc34a1,Umod,Pdzk1
GO Cellular Components	GO:0098857		membrane microdomain	-3.43889	4.1	20641	394	115	9	7.8	Tpp1,Ctsb,Egfr,Lrp2,Mme,Prnp,Slc34a1,Umod,Pdzk1
GO Molecular Functions	GO:0004553	Cluster 1	hydrolase activity, hydrolyzing O-glycosyl compounds	-14.1667	24.3	20641	96	115	13	11.3	Amy1,Glb1,Gaa,Galc,Hexb,Kl,Man2a1,Man2b1,Man2b2,Naga,Fuca2,Fuca1,Amy2a5,Enpp2,Sbp,Plod2,Pgls
GO Molecular Functions	GO:0004553		hydrolase activity, hydrolyzing O-glycosyl compounds	-14.1667	24.3	20641	96	115	13	11.3	Amy1,Glb1,Gaa,Galc,Hexb,Kl,Man2a1,Man2b1,Man2b2,Naga,Fuca2,Fuca1,Amy2a5
GO Molecular Functions	GO:0016798		hydrolase activity, acting on glycosyl bonds	-11.6183	15.6	20641	150	115	13	11.3	Amy1,Glb1,Gaa,Galc,Hexb,Kl,Man2a1,Man2b1,Man2b2,Naga,Fuca2,Fuca1,Amy2a5
GO Molecular Functions	GO:0030246		carbohydrate binding	-5.45849	6.5	20641	277	115	10	8.7	Gaa,Hexb,Man2a1,Man2b1,Man2b2,Enpp2,Sbp,Plod2,Pgls,Fuca1
GO Molecular Functions	GO:0004559		alpha-mannosidase activity	-4.23181	38.5	20641	14	115	3	2.6	Man2a1,Man2b1,Man2b2
GO Molecular Functions	GO:0015923		mannosidase activity	-4.13666	35.9	20641	15	115	3	2.6	Man2a1,Man2b1,Man2b2
GO Molecular Functions	GO:0008238	Cluster 2	exopeptidase activity	-14.1062	24.1	20641	97	115	13	11.3	Ace,Tpp1,Ctsh,Enpep,Anpep,Mep1a,Mme,Ctsa,Ctsz,Ace2,Prcp,Scpep1,Dpp7,Cfd,Ctsb,Ctse,Ggt1,Napsa,Klk1,Mep1b,Pip,Plau
GO Molecular Functions	GO:0008238		exopeptidase activity	-14.1062	24.1	20641	97	115	13	11.3	Ace,Tpp1,Ctsh,Enpep,Anpep,Mep1a,Mme,Ctsa,Ctsz,Ace2,Prcp,Scpep1,Dpp7
GO Molecular Functions	GO:0008233		peptidase activity	-11.1505	6.2	20641	641	115	22	19.1	Ace,Cfd,Tpp1,Ctsb,Ctse,Ctsh,Enpep,Ggt1,Napsa,Klk1,Anpep,Mep1a,Mep1b,Mme,Pip,Plau,Ctsa,Ctsz,Ace2,Prcp,Scpep1,Dpp7
GO Molecular Functions	GO:0008236		serine-type peptidase activity	-7.55946	9.4	20641	211	115	11	9.6	Ace,Cfd,Tpp1,Ctse,Ctsh,Klk1,Plau,Ctsa,Prcp,Scpep1,Dpp7
GO Molecular Functions	GO:0004175		endopeptidase activity	-7.45836	5.9	20641	454	115	15	13	Ace,Cfd,Tpp1,Ctsb,Ctse,Ctsh,Napsa,Klk1,Mep1a,Mep1b,Mme,Pip,Plau,Ctsz,Ace2
GO Molecular Functions	GO:0017171		serine hydrolase activity	-7.45494	9.1	20641	216	115	11	9.6	Ace,Cfd,Tpp1,Ctse,Ctsh,Klk1,Plau,Ctsa,Prcp,Scpep1,Dpp7
GO Molecular Functions	GO:0004252		serine-type endopeptidase activity	-3.11435	5.6	20641	194	115	6	5.2	Cfd,Tpp1,Ctse,Ctsh,Klk1,Plau
GO Molecular Functions	GO:0070008	Cluster 3	serine-type exopeptidase activity	-9.21558	99.7	20641	9	115	5	4.3	Ace,Tpp1,Ctsa,Prcp,Scpep1,Ctsz,Ace2
GO Molecular Functions	GO:0070008		serine-type exopeptidase activity	-9.21558	99.7	20641	9	115	5	4.3	Ace,Tpp1,Ctsa,Prcp,Scpep1
GO Molecular Functions	GO:0004180		carboxypeptidase activity	-6.99751	26.3	20641	41	115	6	5.2	Ace,Ctsa,Ctsz,Ace2,Prcp,Scpep1
GO Molecular Functions	GO:0004185		serine-type carboxypeptidase activity	-6.17316	134.6	20641	4	115	3	2.6	Ctsa,Prcp,Scpep1
GO Molecular Functions	GO:0061134	Cluster 4	peptidase regulator activity	-5.60074	6.7	20641	267	115	10	8.7	Pzp,Ambp,Ctsh,Gas6,Pcolce,Prnp,Serpina1a,Serpina1d,Serpina1e,Serpina3k
GO Molecular Functions	GO:0061134		peptidase regulator activity	-5.60074	6.7	20641	267	115	10	8.7	Pzp,Ambp,Ctsh,Gas6,Pcolce,Prnp,Serpina1a,Serpina1d,Serpina1e,Serpina3k
GO Molecular Functions	GO:0004866		endopeptidase inhibitor activity	-4.52891	6.6	20641	217	115	8	7	Pzp,Ambp,Gas6,Prnp,Serpina1a,Serpina1d,Serpina1e,Serpina3k
GO Molecular Functions	GO:0030414		peptidase inhibitor activity	-4.41707	6.4	20641	225	115	8	7	Pzp,Ambp,Gas6,Prnp,Serpina1a,Serpina1d,Serpina1e,Serpina3k
GO Molecular Functions	GO:0061135		endopeptidase regulator activity	-4.30977	6.2	20641	233	115	8	7	Pzp,Ambp,Gas6,Prnp,Serpina1a,Serpina1d,Serpina1e,Serpina3k
GO Molecular Functions	GO:0004867		serine-type endopeptidase inhibitor activity	-4.04949	8.3	20641	130	115	6	5.2	Pzp,Ambp,Serpina1a,Serpina1d,Serpina1e,Serpina3k
GO Molecular Functions	GO:0042277	Cluster 5	peptide binding	-5.07035	5.2	20641	377	115	11	9.6	Apoe,Tpp1,Clu,Ctsb,Enpep,Gstm3,H2-Q10,Itm2b,Anpep,Mme,Prnp,Vdac1,Lrp2
GO Molecular Functions	GO:0042277		peptide binding	-5.07035	5.2	20641	377	115	11	9.6	Apoe,Tpp1,Clu,Ctsb,Enpep,Gstm3,H2-Q10,Itm2b,Anpep,Mme,Prnp
GO Molecular Functions	GO:0033218		amide binding	-5.04433	4.7	20641	455	115	12	10.4	Apoe,Tpp1,Clu,Ctsb,Enpep,Gstm3,H2-Q10,Itm2b,Anpep,Mme,Prnp,Vdac1
GO Molecular Functions	GO:0050750		low-density lipoprotein particle receptor binding	-3.2566	18.6	20641	29	115	3	2.6	Apoe,Clu,Lrp2
GO Molecular Functions	GO:0001540		amyloid-beta binding	-3.2233	10.4	20641	69	115	4	3.5	Apoe,Clu,Itm2b,Prnp
GO Molecular Functions	GO:0070325		lipoprotein particle receptor binding	-3.08953	16.3	20641	33	115	3	2.6	Apoe,Clu,Lrp2
GO Molecular Functions	GO:0008235	Cluster 6	metalloexopeptidase activity	-4.60718	14.5	20641	62	115	5	4.3	Ace,Enpep,Anpep,Mep1a,Ace2,Ctsh,Dpp7,Mep1b,Mme
GO Molecular Functions	GO:0008235		metalloexopeptidase activity	-4.60718	14.5	20641	62	115	5	4.3	Ace,Enpep,Anpep,Mep1a,Ace2
GO Molecular Functions	GO:0004177		aminopeptidase activity	-4.28072	19.4	20641	37	115	4	3.5	Ctsh,Enpep,Anpep,Dpp7
GO Molecular Functions	GO:0008237		metallopeptidase activity	-4.07984	6.8	20641	186	115	7	6.1	Ace,Enpep,Anpep,Mep1a,Mep1b,Mme,Ace2
GO Molecular Functions	GO:0052689	Cluster 7	carboxylic ester hydrolase activity	-4.37549	7.5	20641	167	115	7	6.1	Car1,Ces1c,Lpl,Enpp2,Aoah,Pla2g7,Pgls,Acp2,Dnase1,Galns,Ppt2,Smpdl3a,Rnaset2b
GO Molecular Functions	GO:0052689		carboxylic ester hydrolase activity	-4.37549	7.5	20641	167	115	7	6.1	Car1,Ces1c,Lpl,Enpp2,Aoah,Pla2g7,Pgls
GO Molecular Functions	GO:0016788		hydrolase activity, acting on ester bonds	-3.51969	3.1	20641	756	115	13	11.3	Acp2,Car1,Dnase1,Ces1c,Lpl,Enpp2,Aoah,Pla2g7,Galns,Ppt2,Smpdl3a,Pgls,Rnaset2b
GO Molecular Functions	GO:0016298		lipase activity	-3.21666	7.4	20641	122	115	5	4.3	Ces1c,Lpl,Enpp2,Pla2g7,Smpdl3a
GO Molecular Functions	GO:0031404	Cluster 8	chloride ion binding	-4.33478	41.4	20641	13	115	3	2.6	Ace,Amy1,Amy2a5
GO Molecular Functions	GO:0031404		chloride ion binding	-4.33478	41.4	20641	13	115	3	2.6	Ace,Amy1,Amy2a5
GO Molecular Functions	GO:0019838	Cluster 9	growth factor binding	-3.80535	7.5	20641	144	115	6	5.2	Pzp,Egfr,Lrp2,Kl,Glg1,Vasn
GO Molecular Functions	GO:0019838		growth factor binding	-3.80535	7.5	20641	144	115	6	5.2	Pzp,Egfr,Lrp2,Kl,Glg1,Vasn
GO Molecular Functions	GO:0005509	Cluster 10	calcium ion binding	-3.64613	3.4	20641	636	115	12	10.4	Amy1,Anxa4,Egf,Gas6,Lrp2,Lpl,Enpp2,Prnp,Umod,Aoah,Cubn,Amy2a5
GO Molecular Functions	GO:0005509		calcium ion binding	-3.64613	3.4	20641	636	115	12	10.4	Amy1,Anxa4,Egf,Gas6,Lrp2,Lpl,Enpp2,Prnp,Umod,Aoah,Cubn,Amy2a5
GO Molecular Functions	GO:0005543	Cluster 11	phospholipid binding	-3.53607	3.4	20641	468	115	10	8.7	Anxa4,Apoa4,Apoe,Tpp1,Gas6,Mfge8,Mme,Vdac1,Vnn1,Pla2g7,Alb,Gstm3
GO Molecular Functions	GO:0005543		phospholipid binding	-3.53607	3.4	20641	468	115	10	8.7	Anxa4,Apoa4,Apoe,Tpp1,Gas6,Mfge8,Mme,Vdac1,Vnn1,Pla2g7
GO Molecular Functions	GO:0072341		modified amino acid binding	-3.44081	8.2	20641	109	115	5	4.3	Alb,Gas6,Gstm3,Mfge8,Mme
GO Molecular Functions	GO:0005539	Cluster 12	glycosaminoglycan binding	-3.4666	5.4	20641	234	115	7	6.1	Ambp,Apoe,Dmbt1,Adgrg1,Lpl,Pcolce,Prnp
GO Molecular Functions	GO:0005539		glycosaminoglycan binding	-3.4666	5.4	20641	234	115	7	6.1	Ambp,Apoe,Dmbt1,Adgrg1,Lpl,Pcolce,Prnp
GO Molecular Functions	GO:0019865	Clsuter 13	immunoglobulin binding	-3.45059	21.5	20641	25	115	3	2.6	Ambp,Pip,Umod,Ctse,Napsa
GO Molecular Functions	GO:0019865		immunoglobulin binding	-3.45059	21.5	20641	25	115	3	2.6	Ambp,Pip,Umod
GO Molecular Functions	GO:0004190		aspartic-type endopeptidase activity	-3.2126	17.9	20641	30	115	3	2.6	Ctse,Napsa,Pip
GO Molecular Functions	GO:0070001		aspartic-type peptidase activity	-3.17015	17.4	20641	31	115	3	2.6	Ctse,Napsa,Pip
GO Molecular Functions	GO:0051087	Cluster 14	chaperone binding	-3.42252	8.2	20641	110	115	5	4.3	Alb,Cp,Lrp2,H2-Q10,Prnp
GO Molecular Functions	GO:0051087		chaperone binding	-3.42252	8.2	20641	110	115	5	4.3	Alb,Cp,Lrp2,H2-Q10,Prnp
GO Molecular Functions	GO:0030296	Cluster 15	protein tyrosine kinase activator activity	-3.2566	18.6	20641	29	115	3	2.61	Egf,Egfr,Gas6
GO Molecular Functions	GO:0030296		protein tyrosine kinase activator activity	-3.2566	18.6	20641	29	115	3	2.61	Egf,Egfr,Gas6
GO Molecular Functions	GO:0038024	Cluster 16	cargo receptor activity	-3.0225	9.2	20641	78	115	4	3.5	Dmbt1,Enpp2,Lgals3bp,Cubn
GO Molecular Functions	GO:0038024		cargo receptor activity	-3.0225	9.2	20641	78	115	4	3.5	Dmbt1,Enpp2,Lgals3bp,Cubn
Category: Classification of GO Terms.
Term: GO term identifer.
Group ID: Enriched GO terms are clustered. Each cluster/group is identified by a Group ID. The most statistically significant term (best P-value) within a cluster is chosen to represent the cluster.
Description: Term name.
Logp: Log10(p-value), i.e., -2 represents 0.01, the more negative the better.
Enrichment factor: Hit Ratio/Background ratio (Background ratio:Gene In GO/ Total Gene In Library), indicating how many fold more given pathway members are found in our gene list compared to what would have been expected by chance.
Total Gene In Library: Total genes in the background gene list, defaults to all genes in the genome.
Gene In GO: Genes Of Genome in this Term.
Gene In Hit List: Genes Of Upload Hit List.
Gene In GO And Hit List: Genes Of Upload Hit List in this Term
Hit Ratio (%): Gene In GO And Hit List/Gene In Hit List (100%).
Hits: List of Symbols of upload hits in this term.
N-exo: Neuron-derived exosomes.

## Sheet: Table S9
Table S9. Overlapped enriched BP terms between the total identified proteins of U-exo and N-exo.
Terms	Description	Logp		Enrichment Factor		Count		Gene Hits
		U-exo	N-exo	U-exo	N-exo	U-exo	N-exo	U-exo	N-exo
GO: 0097242	amyloid-beta clearance	-5	-4.3	29	20	4	4	Apoe|Clu|Lrp2|Mme	Apoe|Clu|Lrp2|Mme
GO: 0090087	regulation of peptide transport	-3.6	-3.3	3.8	3.1	10	12	Apod|Apoe|Cdh1|Egf|Gas6|Lrp2|Mup1|Umod|Cltrn|Pdzk1	Apod|Apoe|Egf|Egfr|Gas6|Lrp2|Lpl|Mup1|Prnp|Umod|Cltrn|Pdzk1
GO: 0072358	cardiovascular system development	-3.8	-3.9	3.7	3.2	11	14	Ace|Actg1|Apoe|Col1a1|Egf|Lrp2|Anpep|Mfge8|Pdcd6|Plau|Prcp	Ace|Actg1|Apoe|Ctsh|Egf|Enpep|Lrp2|Adgrg1|Anpep|Mfge8|Enpp2|Plau|Antxr1|Prcp
GO: 0070201	regulation of establishment of protein localization	-4.3	-3.4	4.3	3.2	11	12	Apod|Apoe|Cdh1|Ctsd|Egf|Gas6|Lrp2|Mup1|Umod|Cltrn|Pdzk1	Apod|Apoe|Egf|Egfr|Gas6|Lrp2|Lpl|Mup1|Prnp|Umod|Cltrn|Pdzk1
GO: 0061098	positive regulation of protein tyrosine kinase activity	-3.1	-3.9	17	15	3	4	Ace|Egf|Gas6	Ace|Egf|Gas6|Prnp
GO: 0052547	regulation of peptidase activity	-4.5	-3.2	5.6	3.8	9	9	Pzp|Ambp|Cdh1|Ctsd|Gas6|Pdcd6|Serpina1d|Serpina1e|Serpina3k	Pzp|Ambp|Ctsh|Gas6|Serpina1a|Serpina1d|Serpina1e|Serpina3k|Antxr1
GO: 0051223	regulation of protein transport	-3.8	-3.6	4.1	3.3	10	12	Apod|Apoe|Cdh1|Egf|Gas6|Lrp2|Mup1|Umod|Cltrn|Pdzk1	Apod|Apoe|Egf|Egfr|Gas6|Lrp2|Lpl|Mup1|Prnp|Umod|Cltrn|Pdzk1
GO: 0050435	amyloid-beta metabolic process	-4.3	-4.9	20	17	4	5	Ace|Apoe|Clu|Mme	Ace|Apoe|Clu|Mme|Prnp
GO: 0048514	blood vessel morphogenesis	-3.8	-4.1	4.1	3.6	10	13	Ace|Actg1|Apoe|Egf|Lrp2|Anpep|Mfge8|Pdcd6|Plau|Prcp	Ace|Actg1|Apoe|Ctsh|Egf|Enpep|Lrp2|Adgrg1|Anpep|Mfge8|Enpp2|Plau|Prcp
GO: 0046514	ceramide catabolic process	-4.2	-5.4	40	35	3	4	Asah1|Galc|Hexb	Asah1|Galc|Hexb|Naga
GO: 0046466	membrane lipid catabolic process	-6.8	-7.5	39	31	5	6	Asah1|Galc|Hexb|Smpd1|Smpdl3a	Asah1|Galc|Hexb|Naga|Enpp2|Smpdl3a
GO: 0045861	negative regulation of proteolysis	-3.4	-3.7	5.2	4.5	7	9	Pzp|Ambp|Cdh1|Gas6|Serpina1d|Serpina1e|Serpina3k	Pzp|Ambp|Gas6|Glg1|Serpina1a|Serpina1d|Serpina1e|Serpina3k|Ctsz
GO: 0045807	positive regulation of endocytosis	-4.1	-3.2	8.5	5.7	6	6	Apoe|Clu|Egf|Gas6|Lrp2|Mfge8	Apoe|Clu|Egf|Gas6|Lrp2|Mfge8
GO: 0044242	cellular lipid catabolic process	-3.7	-6.3	7.2	8.1	6	10	Asah1|Galc|Hexb|Smpd1|Pla2g7|Smpdl3a	Apoa4|Asah1|Galc|Hexb|Lpl|Naga|Enpp2|Aoah|Pla2g7|Smpdl3a
GO: 0043171	peptide catabolic process	-3.9	-8.2	30	41	3	6	Ace|Ggt1|Anpep	Ace|Tpp1|Ctsh|Enpep|Ggt1|Anpep
GO: 0030162	regulation of proteolysis	-4.7	-4.1	4.3	3.4	12	14	Pzp|Ambp|Apoe|Cdh1|Clu|Ctsd|Egf|Gas6|Pdcd6|Serpina1d|Serpina1e|Serpina3k	Pzp|Ambp|Apoe|Clu|Ctsh|Egf|Gas6|Glg1|Serpina1a|Serpina1d|Serpina1e|Serpina3k|Ctsz|Antxr1
GO: 0030149	sphingolipid catabolic process	-7	-7.8	44	35	5	6	Asah1|Galc|Hexb|Smpd1|Smpdl3a	Asah1|Galc|Hexb|Naga|Enpp2|Smpdl3a
GO: 0016042	lipid catabolic process	-3.6	-6.5	5.7	6.6	7	12	Apoe|Asah1|Galc|Hexb|Smpd1|Pla2g7|Smpdl3a	Apoa4|Apoe|Asah1|Ces1c|Galc|Hexb|Lpl|Naga|Enpp2|Aoah|Pla2g7|Smpdl3a
GO: 0010876	lipid localization	-3.1	-3.4	4.6	4	7	9	Ace|Apod|Apoe|Egf|Hexb|Mup1|Abca13	Ace|Apoa4|Apod|Apoe|Egf|Hexb|Lpl|Mup1|Abca13
GO: 0010466	negative regulation of peptidase activity	-3.5	-3.3	6.4	5	6	7	Pzp|Ambp|Gas6|Serpina1d|Serpina1e|Serpina3k	Pzp|Ambp|Gas6|Serpina1a|Serpina1d|Serpina1e|Serpina3k
GO: 0007610	behavior	-4	-5.4	3.9	3.8	11	16	Ace|Alb|Apoe|Gaa|Hexb|Mme|Mup1|Ptgds|Vdac1|Vdac3|Mup20	Ace|Alb|Apoe|Egfr|Gaa|Hexb|Man2b1|Mme|Mup1|Mup5|Prnp|Ptgds|Vdac1|Ace2|Tgm4|Mup20
GO: 0006954	inflammatory response	-3.3	-6.8	3.6	4.3	10	18	Ace|Apod|Apoe|Clu|Dnase1|Ggt1|Mep1b|Umod|Pla2g7|Prcp	Ace|Apod|Apoe|Clu|Dnase1|Egfr|Ggt1|Kl|Lpl|Mep1b|Orm1|Tff2|Umod|Vnn1|Ywhaz|Aoah|Pla2g7|Prcp
GO: 0006820	anion transport	-3.4	-3.9	4	3.6	9	12	Ace|Apoe|Lrp2|Slc25a3|Slc34a1|Slc3a1|Vdac1|Cltrn|Pdzk1	Ace|Apoa4|Apoe|Lrp2|Slc25a3|Prnp|Slc34a1|Slc3a1|Vdac1|Cltrn|Pdzk1|Ace2
GO: 0006665	sphingolipid metabolic process	-3.8	-4	10	8.1	5	6	Asah1|Galc|Hexb|Smpd1|Smpdl3a	Asah1|Galc|Hexb|Naga|Enpp2|Smpdl3a
GO: 0006643	membrane lipid metabolic process	-3.3	-3.3	7.5	6.1	5	6	Asah1|Galc|Hexb|Smpd1|Smpdl3a	Asah1|Galc|Hexb|Naga|Enpp2|Smpdl3a
GO: 0005975	carbohydrate metabolic process	-4.3	-7.8	4.7	5.4	10	17	Apod|Glb1|Egf|Gaa|Hexb|Man2b2|Mup1|Slc3a1|Fuca2|Ctbs	Amy1|Apod|Glb1|Egf|Gaa|Hexb|Kl|Man2a1|Man2b1|Man2b2|Mup1|Naga|Slc3a1|Aoah|Pgls|Fuca2|Fuca1
GO: 0001944	vasculature development	-3.8	-3.9	3.7	3.2	11	14	Ace|Actg1|Apoe|Col1a1|Egf|Lrp2|Anpep|Mfge8|Pdcd6|Plau|Prcp	Ace|Actg1|Apoe|Ctsh|Egf|Enpep|Lrp2|Adgrg1|Anpep|Mfge8|Enpp2|Plau|Antxr1|Prcp
GO: 0001568	blood vessel development	-3.9	-4.1	3.9	3.3	11	14	Ace|Actg1|Apoe|Col1a1|Egf|Lrp2|Anpep|Mfge8|Pdcd6|Plau|Prcp	Ace|Actg1|Apoe|Ctsh|Egf|Enpep|Lrp2|Adgrg1|Anpep|Mfge8|Enpp2|Plau|Antxr1|Prcp
GO: 0001525	angiogenesis	-3	-3.6	3.9	3.6	8	11	Ace|Actg1|Egf|Anpep|Mfge8|Pdcd6|Plau|Prcp	Ace|Actg1|Ctsh|Egf|Enpep|Adgrg1|Anpep|Mfge8|Enpp2|Plau|Prcp
Terms: GO term identifer.
Description: Term name.
Logp: Log10(p-value), i.e., -2 represents 0.01, the more negative the better.
Enrichment factor: Hit Ratio/Background ratio (Background ratio:Gene In GO/ Total Gene In Library), indicating how many fold more given pathway members are found in our gene list compared to what would have been expected by chance.
Count represents the number of genes in enriched pathways.
GO: Gene Ontology.
BP: biological process.
U-exo: urine exosomes.
N-exo: neuron-derived exosomes.
